# Supplementary material for: Dynamic Simulation and Metabolome Analysis of Long-Term Erythrocyte Storage in Adenine–Guanosine Solution
Source: PLoS One. 2013 Aug 16;8(8):e71060. doi: 10.1371/journal.pone.0071060 (PMC3796775; doi:10.1371/journal.pone.0071060)
Supplement: Model S1 — PAGGGM-stored RBC model written in SBML format. This SBML model can be imported to and run with COPASI 4.8 (Build 35). The calculation accuracy of the SBML model was confirmed with the E-Cell model. (XML) [file pone.0071060.s007.xml]

<?xml version="1.0" encoding="utf-8"?>
<sbml level="2" version="4" xmlns="http://www.sbml.org/sbml/level2/version4">
    <model>
        <listOfCompartments>
            <compartment id="System___CELL" name="CELL" size="1.0"/>
            <compartment id="System___ENVIRONMENT" name="ENVIRONMENT" size="1e-13"/>
            <compartment id="System__CELL_CYTOPLASM" name="CYTOPLASM" size="1e-13"/>
            <compartment id="System__CELL_MEMBRANE" name="MEMBRANE" size="1e-13"/>
            <compartment id="System___" name="root" size="1.0"/>
        </listOfCompartments>
        <listOfSpecies>
            <species compartment="System___" id="Variable___SIZE" initialAmount="1.6605401866749390e-24" name="SIZE"/>
            <species compartment="System__CELL_CYTOPLASM" id="Variable__CELL_CYTOPLASM_AC_Enzyme" initialAmount="5.0307566363322075e-23" name="AC_Enzyme"/>
            <species compartment="System__CELL_CYTOPLASM" id="Variable__CELL_CYTOPLASM_AC_Purine" initialAmount="4.1513504666873471e-22" name="AC_Purine"/>
            <species compartment="System__CELL_CYTOPLASM" id="Variable__CELL_CYTOPLASM_ADE" initialAmount="1.4866798560202063e-18" name="ADE"/>
            <species compartment="System__CELL_CYTOPLASM" id="Variable__CELL_CYTOPLASM_ADO" initialAmount="4.4553334656451755e-21" name="ADO"/>
            <species compartment="System__CELL_CYTOPLASM" id="Variable__CELL_CYTOPLASM_BPGSP" initialAmount="3.2653626236016862e-20" name="BPGSP"/>
            <species compartment="System__CELL_CYTOPLASM" id="Variable__CELL_CYTOPLASM_BPGSPP" initialAmount="4.6931685678772457e-20" name="BPGSPP"/>
            <species compartment="System__CELL_CYTOPLASM" id="Variable__CELL_CYTOPLASM_BPGSPP_P2GA" initialAmount="4.8525786896036425e-25" name="BPGSPP_P2GA"/>
            <species compartment="System__CELL_CYTOPLASM" id="Variable__CELL_CYTOPLASM_BPGSPP_P3GA" initialAmount="4.1822303721202480e-24" name="BPGSPP_P3GA"/>
            <species compartment="System__CELL_CYTOPLASM" id="Variable__CELL_CYTOPLASM_BPGSPP_Phos" initialAmount="7.8206755867564420e-20" name="BPGSPP_Phos"/>
            <species compartment="System__CELL_CYTOPLASM" id="Variable__CELL_CYTOPLASM_BPGSP_B13PG" initialAmount="1.5009377388161915e-21" name="BPGSP_B13PG"/>
            <species compartment="System__CELL_CYTOPLASM" id="Variable__CELL_CYTOPLASM_BPGSP_B23PG" initialAmount="7.6397551864938575e-20" name="BPGSP_B23PG"/>
            <species compartment="System__CELL_CYTOPLASM" id="Variable__CELL_CYTOPLASM_CO2" initialAmount="1.2000000000000003e-16" name="CO2"/>
            <species compartment="System__CELL_CYTOPLASM" id="Variable__CELL_CYTOPLASM_DHAP" initialAmount="1.5081364792549463e-18" name="DHAP"/>
            <species compartment="System__CELL_CYTOPLASM" id="Variable__CELL_CYTOPLASM_E4P" initialAmount="4.5708039220199044e-20" name="E4P"/>
            <species compartment="System__CELL_CYTOPLASM" id="Variable__CELL_CYTOPLASM_E_6PGLase" initialAmount="1.6605401866749390e-24" name="E_6PGLase"/>
            <species compartment="System__CELL_CYTOPLASM" id="Variable__CELL_CYTOPLASM_E_6PGODH" initialAmount="2.1000021470784615e-19" name="E_6PGODH"/>
            <species compartment="System__CELL_CYTOPLASM" id="Variable__CELL_CYTOPLASM_E_ADA" initialAmount="1.6605401866749390e-24" name="E_ADA"/>
            <species compartment="System__CELL_CYTOPLASM" id="Variable__CELL_CYTOPLASM_E_ADPRT" initialAmount="1.6605401866749390e-24" name="E_ADPRT"/>
            <species compartment="System__CELL_CYTOPLASM" id="Variable__CELL_CYTOPLASM_E_AK" initialAmount="1.6605401866749390e-24" name="E_AK"/>
            <species compartment="System__CELL_CYTOPLASM" id="Variable__CELL_CYTOPLASM_E_ALD" initialAmount="9.9656463349628067e-21" name="E_ALD"/>
            <species compartment="System__CELL_CYTOPLASM" id="Variable__CELL_CYTOPLASM_E_AMPDA" initialAmount="1.6605401866749390e-24" name="E_AMPDA"/>
            <species compartment="System__CELL_CYTOPLASM" id="Variable__CELL_CYTOPLASM_E_AMPase" initialAmount="1.6605401866749390e-24" name="E_AMPase"/>
            <species compartment="System__CELL_CYTOPLASM" id="Variable__CELL_CYTOPLASM_E_APK" initialAmount="9.6965583660696378e-20" name="E_APK"/>
            <species compartment="System__CELL_CYTOPLASM" id="Variable__CELL_CYTOPLASM_E_ATPase" initialAmount="1.6605401866749390e-24" name="E_ATPase"/>
            <species compartment="System__CELL_CYTOPLASM" id="Variable__CELL_CYTOPLASM_E_EN" initialAmount="2.1992194232322892e-20" name="E_EN"/>
            <species compartment="System__CELL_CYTOPLASM" id="Variable__CELL_CYTOPLASM_E_G6PDH" initialAmount="1.6605401866749390e-24" name="E_G6PDH"/>
            <species compartment="System__CELL_CYTOPLASM" id="Variable__CELL_CYTOPLASM_E_GAPDH" initialAmount="1.1916443438622044e-19" name="E_GAPDH"/>
            <species compartment="System__CELL_CYTOPLASM" id="Variable__CELL_CYTOPLASM_E_GSH_S" initialAmount="1.6605401866749390e-24" name="E_GSH_S"/>
            <species compartment="System__CELL_CYTOPLASM" id="Variable__CELL_CYTOPLASM_E_GSSGR" initialAmount="1.2500546525288940e-20" name="E_GSSGR"/>
            <species compartment="System__CELL_CYTOPLASM" id="Variable__CELL_CYTOPLASM_E_GSSG_transport" initialAmount="1.6605401866749390e-24" name="E_GSSG_transport"/>
            <species compartment="System__CELL_CYTOPLASM" id="Variable__CELL_CYTOPLASM_E_HGPRT" initialAmount="1.6605401866749390e-24" name="E_HGPRT"/>
            <species compartment="System__CELL_CYTOPLASM" id="Variable__CELL_CYTOPLASM_E_HK" initialAmount="2.3991484617079516e-21" name="E_HK"/>
            <species compartment="System__CELL_CYTOPLASM" id="Variable__CELL_CYTOPLASM_E_IMPase" initialAmount="1.6605401866749390e-24" name="E_IMPase"/>
            <species compartment="System__CELL_CYTOPLASM" id="Variable__CELL_CYTOPLASM_E_LDH" initialAmount="3.4319999998671569e-19" name="E_LDH"/>
            <species compartment="System__CELL_CYTOPLASM" id="Variable__CELL_CYTOPLASM_E_L_GCS" initialAmount="1.6605401866749390e-24" name="E_L_GCS"/>
            <species compartment="System__CELL_CYTOPLASM" id="Variable__CELL_CYTOPLASM_E_PFK" initialAmount="7.5525956267814379e-22" name="E_PFK"/>
            <species compartment="System__CELL_CYTOPLASM" id="Variable__CELL_CYTOPLASM_E_PGI" initialAmount="2.1792265193847228e-20" name="E_PGI"/>
            <species compartment="System__CELL_CYTOPLASM" id="Variable__CELL_CYTOPLASM_E_PGK" initialAmount="2.7390278271165784e-19" name="E_PGK"/>
            <species compartment="System__CELL_CYTOPLASM" id="Variable__CELL_CYTOPLASM_E_PGM" initialAmount="4.0985452887510841e-20" name="E_PGM"/>
            <species compartment="System__CELL_CYTOPLASM" id="Variable__CELL_CYTOPLASM_E_PK" initialAmount="8.6969131736913251e-21" name="E_PK"/>
            <species compartment="System__CELL_CYTOPLASM" id="Variable__CELL_CYTOPLASM_E_PNPase" initialAmount="1.4884716914513084e-18" name="E_PNPase"/>
            <species compartment="System__CELL_CYTOPLASM" id="Variable__CELL_CYTOPLASM_E_PRM" initialAmount="1.6605401866749390e-24" name="E_PRM"/>
            <species compartment="System__CELL_CYTOPLASM" id="Variable__CELL_CYTOPLASM_E_PRPPsyn" initialAmount="1.6605401866749390e-24" name="E_PRPPsyn"/>
            <species compartment="System__CELL_CYTOPLASM" id="Variable__CELL_CYTOPLASM_E_R5PI" initialAmount="1.4194961731772048e-18" name="E_R5PI"/>
            <species compartment="System__CELL_CYTOPLASM" id="Variable__CELL_CYTOPLASM_E_TA" initialAmount="6.9000426376903738e-20" name="E_TA"/>
            <species compartment="System__CELL_CYTOPLASM" id="Variable__CELL_CYTOPLASM_E_TK1" initialAmount="3.2999915129791063e-20" name="E_TK1"/>
            <species compartment="System__CELL_CYTOPLASM" id="Variable__CELL_CYTOPLASM_E_TK2" initialAmount="3.2999915129791063e-20" name="E_TK2"/>
            <species compartment="System__CELL_CYTOPLASM" id="Variable__CELL_CYTOPLASM_E_TPI" initialAmount="1.1395955193112772e-19" name="E_TPI"/>
            <species compartment="System__CELL_CYTOPLASM" id="Variable__CELL_CYTOPLASM_E_X5PI" initialAmount="4.2185027118364817e-19" name="E_X5PI"/>
            <species compartment="System__CELL_CYTOPLASM" id="Variable__CELL_CYTOPLASM_F6P" initialAmount="1.9432033253911360e-18" name="F6P"/>
            <species compartment="System__CELL_CYTOPLASM" id="Variable__CELL_CYTOPLASM_FDP" initialAmount="5.7349448979628782e-19" name="FDP"/>
            <species compartment="System__CELL_CYTOPLASM" id="Variable__CELL_CYTOPLASM_G6P" initialAmount="5.9570153300073714e-18" name="G6P"/>
            <species compartment="System__CELL_CYTOPLASM" id="Variable__CELL_CYTOPLASM_GA3P" initialAmount="3.6318555251660095e-19" name="GA3P"/>
            <species compartment="System__CELL_CYTOPLASM" id="Variable__CELL_CYTOPLASM_GDP" initialAmount="9.3956708090502170e-18" name="GDP"/>
            <species compartment="System__CELL_CYTOPLASM" id="Variable__CELL_CYTOPLASM_GL6P" initialAmount="5.2783560387959974e-22" name="GL6P"/>
            <species compartment="System__CELL_CYTOPLASM" id="Variable__CELL_CYTOPLASM_GLC" initialAmount="4.7500026028967428e-15" name="GLC"/>
            <species compartment="System__CELL_CYTOPLASM" id="Variable__CELL_CYTOPLASM_GO6P" initialAmount="4.4734026273100051e-18" name="GO6P"/>
            <species compartment="System__CELL_CYTOPLASM" id="Variable__CELL_CYTOPLASM_GSH" initialAmount="3.2681759545743958e-16" name="GSH"/>
            <species compartment="System__CELL_CYTOPLASM" id="Variable__CELL_CYTOPLASM_GSSG" initialAmount="4.6495001025466597e-19" name="GSSG"/>
            <species compartment="System__CELL_CYTOPLASM" id="Variable__CELL_CYTOPLASM_GUA" initialAmount="9.3000050961978331e-18" name="GUA"/>
            <species compartment="System__CELL_CYTOPLASM" id="Variable__CELL_CYTOPLASM_GUA2" initialAmount="9.3000050961978331e-18" name="GUA2"/>
            <species compartment="System__CELL_CYTOPLASM" id="Variable__CELL_CYTOPLASM_GUO" initialAmount="1.4400007890886967e-16" name="GUO"/>
            <species compartment="System__CELL_CYTOPLASM" id="Variable__CELL_CYTOPLASM_H" initialAmount="6.3073347604347807e-21" name="H"/>
            <species compartment="System__CELL_CYTOPLASM" id="Variable__CELL_CYTOPLASM_HXi" initialAmount="1.6182625995670274e-19" name="HXi"/>
            <species compartment="System__CELL_CYTOPLASM" id="Variable__CELL_CYTOPLASM_IMP" initialAmount="8.0615955084347387e-19" name="IMP"/>
            <species compartment="System__CELL_CYTOPLASM" id="Variable__CELL_CYTOPLASM_INO" initialAmount="1.4579062306871912e-20" name="INO"/>
            <species compartment="System__CELL_CYTOPLASM" id="Variable__CELL_CYTOPLASM_Ki" initialAmount="1.3265793427339503e-14" name="Ki"/>
            <species compartment="System__CELL_CYTOPLASM" id="Variable__CELL_CYTOPLASM_LACi" initialAmount="1.3303700121254307e-16" name="LACi"/>
            <species compartment="System__CELL_CYTOPLASM" id="Variable__CELL_CYTOPLASM_L_GC" initialAmount="4.2246064403851875e-20" name="L_GC"/>
            <species compartment="System__CELL_CYTOPLASM" id="Variable__CELL_CYTOPLASM_Mg" initialAmount="6.0254604645058953e-17" name="Mg"/>
            <species compartment="System__CELL_CYTOPLASM" id="Variable__CELL_CYTOPLASM_Mg13DPG" initialAmount="2.9244047808977837e-21" name="Mg13DPG"/>
            <species compartment="System__CELL_CYTOPLASM" id="Variable__CELL_CYTOPLASM_Mg23DPG" initialAmount="5.6913463429350576e-17" name="Mg23DPG"/>
            <species compartment="System__CELL_CYTOPLASM" id="Variable__CELL_CYTOPLASM_MgADP" initialAmount="1.3031709731614030e-17" name="MgADP"/>
            <species compartment="System__CELL_CYTOPLASM" id="Variable__CELL_CYTOPLASM_MgAMP" initialAmount="9.1060842800031424e-20" name="MgAMP"/>
            <species compartment="System__CELL_CYTOPLASM" id="Variable__CELL_CYTOPLASM_MgATP" initialAmount="1.4136317310581807e-16" name="MgATP"/>
            <species compartment="System__CELL_CYTOPLASM" id="Variable__CELL_CYTOPLASM_MgFDP" initialAmount="1.4818680271555442e-19" name="MgFDP"/>
            <species compartment="System__CELL_CYTOPLASM" id="Variable__CELL_CYTOPLASM_MgGDP" initialAmount="2.4277729626595822e-18" name="MgGDP"/>
            <species compartment="System__CELL_CYTOPLASM" id="Variable__CELL_CYTOPLASM_MgPi" initialAmount="2.1441451523509918e-18" name="MgPi"/>
            <species compartment="System__CELL_CYTOPLASM" id="Variable__CELL_CYTOPLASM_NAD" initialAmount="6.5024686807425016e-18" name="NAD"/>
            <species compartment="System__CELL_CYTOPLASM" id="Variable__CELL_CYTOPLASM_NADH" initialAmount="2.7531254449770292e-20" name="NADH"/>
            <species compartment="System__CELL_CYTOPLASM" id="Variable__CELL_CYTOPLASM_NADP" initialAmount="6.4779046642863490e-21" name="NADP"/>
            <species compartment="System__CELL_CYTOPLASM" id="Variable__CELL_CYTOPLASM_NADPH" initialAmount="6.5281655882205402e-18" name="NADPH"/>
            <species compartment="System__CELL_CYTOPLASM" id="Variable__CELL_CYTOPLASM_Nai" initialAmount="3.3930119829727544e-15" name="Nai"/>
            <species compartment="System__CELL_CYTOPLASM" id="Variable__CELL_CYTOPLASM_PCO2" initialAmount="6.6421607466997555e-23" name="PCO2"/>
            <species compartment="System__CELL_CYTOPLASM" id="Variable__CELL_CYTOPLASM_PEP" initialAmount="8.1857365370168367e-19" name="PEP"/>
            <species compartment="System__CELL_CYTOPLASM" id="Variable__CELL_CYTOPLASM_PO2" initialAmount="1.6605401866749389e-22" name="PO2"/>
            <species compartment="System__CELL_CYTOPLASM" id="Variable__CELL_CYTOPLASM_PRPP" initialAmount="1.4110994811193842e-19" name="PRPP"/>
            <species compartment="System__CELL_CYTOPLASM" id="Variable__CELL_CYTOPLASM_PYRi" initialAmount="5.1647218217580487e-18" name="PYRi"/>
            <species compartment="System__CELL_CYTOPLASM" id="Variable__CELL_CYTOPLASM_Pi" initialAmount="1.0165016501850582e-16" name="Pi"/>
            <species compartment="System__CELL_CYTOPLASM" id="Variable__CELL_CYTOPLASM_R1P" initialAmount="8.0796658692254540e-18" name="R1P"/>
            <species compartment="System__CELL_CYTOPLASM" id="Variable__CELL_CYTOPLASM_R5P" initialAmount="5.8577444386807095e-19" name="R5P"/>
            <species compartment="System__CELL_CYTOPLASM" id="Variable__CELL_CYTOPLASM_RU5P" initialAmount="4.9260025490122136e-19" name="RU5P"/>
            <species compartment="System__CELL_CYTOPLASM" id="Variable__CELL_CYTOPLASM_S7P" initialAmount="2.1018903335588516e-18" name="S7P"/>
            <species compartment="System__CELL_CYTOPLASM" id="Variable__CELL_CYTOPLASM_SIZE" initialAmount="1.6605401866749389e-37" name="SIZE"/>
            <species compartment="System__CELL_CYTOPLASM" id="Variable__CELL_CYTOPLASM_T" initialAmount="6.6421607466997561e-24" name="T"/>
            <species compartment="System__CELL_CYTOPLASM" id="Variable__CELL_CYTOPLASM_X5P" initialAmount="8.9936610860892618e-19" name="X5P"/>
            <species compartment="System__CELL_CYTOPLASM" id="Variable__CELL_CYTOPLASM__13DPG" initialAmount="2.3551533553032764e-20" name="_13DPG"/>
            <species compartment="System__CELL_CYTOPLASM" id="Variable__CELL_CYTOPLASM__2PG" initialAmount="1.4523400622124702e-18" name="_2PG"/>
            <species compartment="System__CELL_CYTOPLASM" id="Variable__CELL_CYTOPLASM__3PG" initialAmount="4.8169247960279615e-18" name="_3PG"/>
            <species compartment="System__CELL_CYTOPLASM" id="Variable__CELL_CYTOPLASM_band3" initialAmount="2.7129058521039550e-19" name="band3"/>
            <species compartment="System__CELL_CYTOPLASM" id="Variable__CELL_CYTOPLASM_band3ALD" initialAmount="2.7035860262189004e-20" name="band3ALD"/>
            <species compartment="System__CELL_CYTOPLASM" id="Variable__CELL_CYTOPLASM_band3GAPDH" initialAmount="6.4656378281980884e-19" name="band3GAPDH"/>
            <species compartment="System__CELL_CYTOPLASM" id="Variable__CELL_CYTOPLASM_band3PFK" initialAmount="1.0244740437260416e-20" name="band3PFK"/>
            <species compartment="System__CELL_CYTOPLASM" id="Variable__CELL_CYTOPLASM_band3_ka" initialAmount="1.6605401866749390e-24" name="band3_ka"/>
            <species compartment="System__CELL_CYTOPLASM" id="Variable__CELL_CYTOPLASM_band3_kd" initialAmount="1.6605401866749390e-24" name="band3_kd"/>
            <species compartment="System__CELL_CYTOPLASM" id="Variable__CELL_CYTOPLASM_band3deoxyHb" initialAmount="1.0480702195783766e-19" name="band3deoxyHb"/>
            <species compartment="System__CELL_CYTOPLASM" id="Variable__CELL_CYTOPLASM_band3deoxyHb13DPG" initialAmount="3.8259674460727542e-23" name="band3deoxyHb13DPG"/>
            <species compartment="System__CELL_CYTOPLASM" id="Variable__CELL_CYTOPLASM_band3deoxyHb23DPG" initialAmount="6.8113924672782671e-19" name="band3deoxyHb23DPG"/>
            <species compartment="System__CELL_CYTOPLASM" id="Variable__CELL_CYTOPLASM_band3deoxyHbADP" initialAmount="1.1346263266956396e-20" name="band3deoxyHbADP"/>
            <species compartment="System__CELL_CYTOPLASM" id="Variable__CELL_CYTOPLASM_band3deoxyHbATP" initialAmount="2.3010306105804605e-20" name="band3deoxyHbATP"/>
            <species compartment="System__CELL_CYTOPLASM" id="Variable__CELL_CYTOPLASM_band3deoxyHbFDP" initialAmount="6.0707312080610862e-22" name="band3deoxyHbFDP"/>
            <species compartment="System__CELL_CYTOPLASM" id="Variable__CELL_CYTOPLASM_band3deoxyHbGDP" initialAmount="9.9457959955973774e-21" name="band3deoxyHbGDP"/>
            <species compartment="System__CELL_CYTOPLASM" id="Variable__CELL_CYTOPLASM_band3deoxyHbMgATP" initialAmount="2.0742194462805868e-20" name="band3deoxyHbMgATP"/>
            <species compartment="System__CELL_CYTOPLASM" id="Variable__CELL_CYTOPLASM_band3oxyHb" initialAmount="1.2970204145465512e-19" name="band3oxyHb"/>
            <species compartment="System__CELL_CYTOPLASM" id="Variable__CELL_CYTOPLASM_band3oxyHb13DPG" initialAmount="9.6731596072204745e-24" name="band3oxyHb13DPG"/>
            <species compartment="System__CELL_CYTOPLASM" id="Variable__CELL_CYTOPLASM_band3oxyHb23DPG" initialAmount="4.2146580050399724e-20" name="band3oxyHb23DPG"/>
            <species compartment="System__CELL_CYTOPLASM" id="Variable__CELL_CYTOPLASM_band3oxyHbADP" initialAmount="2.9252840941986586e-21" name="band3oxyHbADP"/>
            <species compartment="System__CELL_CYTOPLASM" id="Variable__CELL_CYTOPLASM_band3oxyHbATP" initialAmount="3.9428293413033952e-21" name="band3oxyHbATP"/>
            <species compartment="System__CELL_CYTOPLASM" id="Variable__CELL_CYTOPLASM_band3oxyHbFDP" initialAmount="0.0000000000000000e+00" name="band3oxyHbFDP"/>
            <species compartment="System__CELL_CYTOPLASM" id="Variable__CELL_CYTOPLASM_band3oxyHbGDP" initialAmount="0.0000000000000000e+00" name="band3oxyHbGDP"/>
            <species compartment="System__CELL_CYTOPLASM" id="Variable__CELL_CYTOPLASM_band3oxyHbMgATP" initialAmount="7.1506859339642686e-21" name="band3oxyHbMgATP"/>
            <species compartment="System__CELL_CYTOPLASM" id="Variable__CELL_CYTOPLASM_cysteine" initialAmount="2.0000000000000002e-20" name="cysteine"/>
            <species compartment="System__CELL_CYTOPLASM" id="Variable__CELL_CYTOPLASM_deoxyHb" initialAmount="3.8632753096255687e-18" name="deoxyHb"/>
            <species compartment="System__CELL_CYTOPLASM" id="Variable__CELL_CYTOPLASM_deoxyHb13DPG" initialAmount="1.4102839002309596e-21" name="deoxyHb13DPG"/>
            <species compartment="System__CELL_CYTOPLASM" id="Variable__CELL_CYTOPLASM_deoxyHb23DPG" initialAmount="2.5107367666197282e-17" name="deoxyHb23DPG"/>
            <species compartment="System__CELL_CYTOPLASM" id="Variable__CELL_CYTOPLASM_deoxyHbADP" initialAmount="4.1823284276990924e-19" name="deoxyHbADP"/>
            <species compartment="System__CELL_CYTOPLASM" id="Variable__CELL_CYTOPLASM_deoxyHbATP" initialAmount="8.4817930883402242e-19" name="deoxyHbATP"/>
            <species compartment="System__CELL_CYTOPLASM" id="Variable__CELL_CYTOPLASM_deoxyHbFDP" initialAmount="2.2377227736627102e-20" name="deoxyHbFDP"/>
            <species compartment="System__CELL_CYTOPLASM" id="Variable__CELL_CYTOPLASM_deoxyHbGDP" initialAmount="3.6661043684544728e-19" name="deoxyHbGDP"/>
            <species compartment="System__CELL_CYTOPLASM" id="Variable__CELL_CYTOPLASM_deoxyHbMgATP" initialAmount="7.6457479888990233e-19" name="deoxyHbMgATP"/>
            <species compartment="System__CELL_CYTOPLASM" id="Variable__CELL_CYTOPLASM_f23DPG" initialAmount="1.2997969678087847e-16" name="f23DPG"/>
            <species compartment="System__CELL_CYTOPLASM" id="Variable__CELL_CYTOPLASM_fADP" initialAmount="9.0215514309231803e-18" name="fADP"/>
            <species compartment="System__CELL_CYTOPLASM" id="Variable__CELL_CYTOPLASM_fAMP" initialAmount="3.3550178341019726e-18" name="fAMP"/>
            <species compartment="System__CELL_CYTOPLASM" id="Variable__CELL_CYTOPLASM_fATP" initialAmount="8.4442030387486891e-18" name="fATP"/>
            <species compartment="System__CELL_CYTOPLASM" id="Variable__CELL_CYTOPLASM_glutamate" initialAmount="2.0000000000000001e-17" name="glutamate"/>
            <species compartment="System__CELL_CYTOPLASM" id="Variable__CELL_CYTOPLASM_glycine" initialAmount="1.8000000000000003e-17" name="glycine"/>
            <species compartment="System__CELL_CYTOPLASM" id="Variable__CELL_CYTOPLASM_oxyHb" initialAmount="4.7809267451700330e-16" name="oxyHb"/>
            <species compartment="System__CELL_CYTOPLASM" id="Variable__CELL_CYTOPLASM_oxyHb13DPG" initialAmount="3.5656082940295923e-20" name="oxyHb13DPG"/>
            <species compartment="System__CELL_CYTOPLASM" id="Variable__CELL_CYTOPLASM_oxyHb23DPG" initialAmount="1.5535585216722165e-16" name="oxyHb23DPG"/>
            <species compartment="System__CELL_CYTOPLASM" id="Variable__CELL_CYTOPLASM_oxyHbADP" initialAmount="1.0782844129758796e-17" name="oxyHbADP"/>
            <species compartment="System__CELL_CYTOPLASM" id="Variable__CELL_CYTOPLASM_oxyHbATP" initialAmount="1.4533601813854541e-17" name="oxyHbATP"/>
            <species compartment="System__CELL_CYTOPLASM" id="Variable__CELL_CYTOPLASM_oxyHbMgATP" initialAmount="2.6358032028233434e-17" name="oxyHbMgATP"/>
            <species compartment="System__CELL_CYTOPLASM" id="Variable__CELL_CYTOPLASM_pHi" initialAmount="1.2633847003174140e-23" name="pHi"/>
            <species compartment="System__CELL_MEMBRANE" id="Variable__CELL_MEMBRANE_AC_K_Leak" initialAmount="3.9953018773054424e-22" name="AC_K_Leak"/>
            <species compartment="System__CELL_MEMBRANE" id="Variable__CELL_MEMBRANE_AC_NaK_Pump" initialAmount="1.6605401866749390e-24" name="AC_NaK_Pump"/>
            <species compartment="System__CELL_MEMBRANE" id="Variable__CELL_MEMBRANE_E_ADEtr" initialAmount="1.6605401866749390e-24" name="E_ADEtr"/>
            <species compartment="System__CELL_MEMBRANE" id="Variable__CELL_MEMBRANE_E_ADOtr" initialAmount="1.6605401866749390e-24" name="E_ADOtr"/>
            <species compartment="System__CELL_MEMBRANE" id="Variable__CELL_MEMBRANE_E_HXtr" initialAmount="1.6605401866749390e-24" name="E_HXtr"/>
            <species compartment="System__CELL_MEMBRANE" id="Variable__CELL_MEMBRANE_E_INOtr" initialAmount="1.6605401866749390e-24" name="E_INOtr"/>
            <species compartment="System__CELL_MEMBRANE" id="Variable__CELL_MEMBRANE_E_K_Leak" initialAmount="1.6605401866749390e-24" name="E_K_Leak"/>
            <species compartment="System__CELL_MEMBRANE" id="Variable__CELL_MEMBRANE_E_LACtr" initialAmount="1.6605401866749390e-24" name="E_LACtr"/>
            <species compartment="System__CELL_MEMBRANE" id="Variable__CELL_MEMBRANE_E_NaK_Pump" initialAmount="1.6605401866749390e-24" name="E_NaK_Pump"/>
            <species compartment="System__CELL_MEMBRANE" id="Variable__CELL_MEMBRANE_E_Na_Leak" initialAmount="1.6605401866749390e-24" name="E_Na_Leak"/>
            <species compartment="System__CELL_MEMBRANE" id="Variable__CELL_MEMBRANE_E_PYRtr" initialAmount="1.6605401866749390e-24" name="E_PYRtr"/>
            <species compartment="System__CELL_MEMBRANE" id="Variable__CELL_MEMBRANE_E_Pitr" initialAmount="1.6605401866749390e-24" name="E_Pitr"/>
            <species compartment="System__CELL_MEMBRANE" id="Variable__CELL_MEMBRANE_SIZE" initialAmount="1.6605401866749389e-37" name="SIZE"/>
            <species compartment="System___ENVIRONMENT" id="Variable__ENVIRONMENT_ADEe" initialAmount="1.4400007890886967e-16" name="ADEe"/>
            <species compartment="System___ENVIRONMENT" id="Variable__ENVIRONMENT_ADEe_ef" initialAmount="0.0000000000000000e+00" name="ADEe_ef"/>
            <species compartment="System___ENVIRONMENT" id="Variable__ENVIRONMENT_ADOe" initialAmount="0.0000000000000000e+00" name="ADOe"/>
            <species compartment="System___ENVIRONMENT" id="Variable__ENVIRONMENT_ADOe_ef" initialAmount="0.0000000000000000e+00" name="ADOe_ef"/>
            <species compartment="System___ENVIRONMENT" id="Variable__ENVIRONMENT_HXe" initialAmount="0.0000000000000000e+00" name="HXe"/>
            <species compartment="System___ENVIRONMENT" id="Variable__ENVIRONMENT_HXe_ef" initialAmount="0.0000000000000000e+00" name="HXe_ef"/>
            <species compartment="System___ENVIRONMENT" id="Variable__ENVIRONMENT_INOe" initialAmount="0.0000000000000000e+00" name="INOe"/>
            <species compartment="System___ENVIRONMENT" id="Variable__ENVIRONMENT_INOe_ef" initialAmount="0.0000000000000000e+00" name="INOe_ef"/>
            <species compartment="System___ENVIRONMENT" id="Variable__ENVIRONMENT_Ke" initialAmount="0.0000000000000000e+00" name="Ke"/>
            <species compartment="System___ENVIRONMENT" id="Variable__ENVIRONMENT_LACe" initialAmount="0.0000000000000000e+00" name="LACe"/>
            <species compartment="System___ENVIRONMENT" id="Variable__ENVIRONMENT_LACe_ef" initialAmount="0.0000000000000000e+00" name="LACe_ef"/>
            <species compartment="System___ENVIRONMENT" id="Variable__ENVIRONMENT_Nae" initialAmount="6.4000035070608747e-15" name="Nae"/>
            <species compartment="System___ENVIRONMENT" id="Variable__ENVIRONMENT_PYRe" initialAmount="0.0000000000000000e+00" name="PYRe"/>
            <species compartment="System___ENVIRONMENT" id="Variable__ENVIRONMENT_PYRe_ef" initialAmount="0.0000000000000000e+00" name="PYRe_ef"/>
            <species compartment="System___ENVIRONMENT" id="Variable__ENVIRONMENT_Pie" initialAmount="1.6000008767652187e-15" name="Pie"/>
            <species compartment="System___ENVIRONMENT" id="Variable__ENVIRONMENT_Pie_ef" initialAmount="0.0000000000000000e+00" name="Pie_ef"/>
            <species compartment="System___ENVIRONMENT" id="Variable__ENVIRONMENT_SIZE" initialAmount="1.6605401866749389e-37" name="SIZE"/>
        </listOfSpecies>
        <listOfParameters>
            <parameter id="N_A" name="N_A" value="6.0221367e+23"/>
        </listOfParameters>
        <listOfReactions>
            <reaction id="Process__CELL_CYTOPLASM_BPGSP1" name="BPGSP1" reversible="true">
                <listOfReactants>
                    <speciesReference species="Variable__CELL_CYTOPLASM__13DPG"/>
                    <speciesReference species="Variable__CELL_CYTOPLASM_BPGSP"/>
                </listOfReactants>
                <listOfProducts>
                    <speciesReference species="Variable__CELL_CYTOPLASM_BPGSP_B13PG"/>
                </listOfProducts>
                <listOfModifiers>
                    <modifierSpeciesReference species="Variable__CELL_CYTOPLASM_pHi"/>
                    <modifierSpeciesReference species="Variable__CELL_CYTOPLASM_AC_Enzyme"/>
                </listOfModifiers>
                <kineticLaw>
                    <math xmlns="http://www.w3.org/1998/Math/MathML">
                        <apply>
                            <divide/>
                            <apply>
                                <times/>
                                <apply>
                                    <minus/>
                                    <apply>
                                        <times/>
                                        <ci>
                                            k1
                                        </ci>
                                        <apply>
                                            <divide/>
                                            <apply>
                                                <plus/>
                                                <cn type="integer">
                                                    1
                                                </cn>
                                                <apply>
                                                    <divide/>
                                                    <apply>
                                                        <power/>
                                                        <cn type="integer">
                                                            10
                                                        </cn>
                                                        <cn>
                                                            -6.8
                                                        </cn>
                                                    </apply>
                                                    <apply>
                                                        <power/>
                                                        <cn type="integer">
                                                            10
                                                        </cn>
                                                        <cn>
                                                            -7.2
                                                        </cn>
                                                    </apply>
                                                </apply>
                                            </apply>
                                            <apply>
                                                <plus/>
                                                <cn type="integer">
                                                    1
                                                </cn>
                                                <apply>
                                                    <divide/>
                                                    <apply>
                                                        <power/>
                                                        <cn type="integer">
                                                            10
                                                        </cn>
                                                        <cn>
                                                            -6.8
                                                        </cn>
                                                    </apply>
                                                    <apply>
                                                        <power/>
                                                        <cn type="integer">
                                                            10
                                                        </cn>
                                                        <apply>
                                                            <times/>
                                                            <cn type="integer">
                                                                -1
                                                            </cn>
                                                            <ci>
                                                                Variable__CELL_CYTOPLASM_pHi
                                                            </ci>
                                                            <cn type="e-notation">
                                                                1
                                                                <sep/>
                                                                -13
                                                            </cn>
                                                            <ci>
                                                                N_A
                                                            </ci>
                                                        </apply>
                                                    </apply>
                                                </apply>
                                            </apply>
                                        </apply>
                                        <ci>
                                            Variable__CELL_CYTOPLASM__13DPG
                                        </ci>
                                        <ci>
                                            Variable__CELL_CYTOPLASM_BPGSP
                                        </ci>
                                    </apply>
                                    <apply>
                                        <times/>
                                        <ci>
                                            k2
                                        </ci>
                                        <ci>
                                            Variable__CELL_CYTOPLASM_BPGSP_B13PG
                                        </ci>
                                    </apply>
                                </apply>
                                <apply>
                                    <divide/>
                                    <apply>
                                        <times/>
                                        <cn type="e-notation">
                                            1
                                            <sep/>
                                            -13
                                        </cn>
                                        <ci>
                                            N_A
                                        </ci>
                                        <ci>
                                            Variable__CELL_CYTOPLASM_AC_Enzyme
                                        </ci>
                                        <cn type="e-notation">
                                            1
                                            <sep/>
                                            -13
                                        </cn>
                                        <ci>
                                            N_A
                                        </ci>
                                    </apply>
                                    <cn type="integer">
                                        1000
                                    </cn>
                                </apply>
                            </apply>
                            <ci>
                                N_A
                            </ci>
                        </apply>
                    </math>
                    <listOfParameters>
                        <parameter id="Name" name="Name" value="BPGSP1"/>
                        <parameter id="StepperID" name="StepperID" value="DE1"/>
                        <parameter id="Priority" name="Priority" value="0"/>
                        <parameter id="k1" name="k1" value="80000000.0"/>
                        <parameter id="k2" name="k2" value="400.0"/>
                    </listOfParameters>
                </kineticLaw>
            </reaction>
            <reaction id="Process__CELL_CYTOPLASM_BPGSP2" name="BPGSP2" reversible="true">
                <listOfReactants>
                    <speciesReference species="Variable__CELL_CYTOPLASM_BPGSP_B13PG"/>
                </listOfReactants>
                <listOfProducts>
                    <speciesReference species="Variable__CELL_CYTOPLASM_BPGSPP"/>
                    <speciesReference species="Variable__CELL_CYTOPLASM__3PG"/>
                </listOfProducts>
                <listOfModifiers>
                    <modifierSpeciesReference species="Variable__CELL_CYTOPLASM_pHi"/>
                    <modifierSpeciesReference species="Variable__CELL_CYTOPLASM_AC_Enzyme"/>
                </listOfModifiers>
                <kineticLaw>
                    <math xmlns="http://www.w3.org/1998/Math/MathML">
                        <apply>
                            <divide/>
                            <apply>
                                <divide/>
                                <apply>
                                    <times/>
                                    <ci>
                                        k3
                                    </ci>
                                    <apply>
                                        <divide/>
                                        <apply>
                                            <plus/>
                                            <cn type="integer">
                                                1
                                            </cn>
                                            <apply>
                                                <power/>
                                                <apply>
                                                    <divide/>
                                                    <apply>
                                                        <power/>
                                                        <cn type="integer">
                                                            10
                                                        </cn>
                                                        <cn>
                                                            -7.2
                                                        </cn>
                                                    </apply>
                                                    <apply>
                                                        <power/>
                                                        <cn type="integer">
                                                            10
                                                        </cn>
                                                        <cn>
                                                            -7.17
                                                        </cn>
                                                    </apply>
                                                </apply>
                                                <cn type="integer">
                                                    4
                                                </cn>
                                            </apply>
                                        </apply>
                                        <apply>
                                            <plus/>
                                            <cn type="integer">
                                                1
                                            </cn>
                                            <apply>
                                                <power/>
                                                <apply>
                                                    <divide/>
                                                    <apply>
                                                        <power/>
                                                        <cn type="integer">
                                                            10
                                                        </cn>
                                                        <apply>
                                                            <times/>
                                                            <cn type="integer">
                                                                -1
                                                            </cn>
                                                            <ci>
                                                                Variable__CELL_CYTOPLASM_pHi
                                                            </ci>
                                                            <cn type="e-notation">
                                                                1
                                                                <sep/>
                                                                -13
                                                            </cn>
                                                            <ci>
                                                                N_A
                                                            </ci>
                                                        </apply>
                                                    </apply>
                                                    <apply>
                                                        <power/>
                                                        <cn type="integer">
                                                            10
                                                        </cn>
                                                        <cn>
                                                            -7.17
                                                        </cn>
                                                    </apply>
                                                </apply>
                                                <cn type="integer">
                                                    4
                                                </cn>
                                            </apply>
                                        </apply>
                                    </apply>
                                    <ci>
                                        Variable__CELL_CYTOPLASM_BPGSP_B13PG
                                    </ci>
                                    <cn type="e-notation">
                                        1
                                        <sep/>
                                        -13
                                    </cn>
                                    <ci>
                                        N_A
                                    </ci>
                                    <ci>
                                        Variable__CELL_CYTOPLASM_AC_Enzyme
                                    </ci>
                                    <cn type="e-notation">
                                        1
                                        <sep/>
                                        -13
                                    </cn>
                                    <ci>
                                        N_A
                                    </ci>
                                </apply>
                                <cn type="integer">
                                    1000
                                </cn>
                            </apply>
                            <ci>
                                N_A
                            </ci>
                        </apply>
                    </math>
                    <listOfParameters>
                        <parameter id="Name" name="Name" value="BPGSP2"/>
                        <parameter id="StepperID" name="StepperID" value="DE1"/>
                        <parameter id="Priority" name="Priority" value="0"/>
                        <parameter id="k3" name="k3" value="9.9"/>
                    </listOfParameters>
                </kineticLaw>
            </reaction>
            <reaction id="Process__CELL_CYTOPLASM_BPGSP3" name="BPGSP3" reversible="true">
                <listOfReactants>
                    <speciesReference species="Variable__CELL_CYTOPLASM_BPGSPP"/>
                    <speciesReference species="Variable__CELL_CYTOPLASM__3PG"/>
                </listOfReactants>
                <listOfProducts>
                    <speciesReference species="Variable__CELL_CYTOPLASM_BPGSPP_P3GA"/>
                </listOfProducts>
                <listOfModifiers>
                    <modifierSpeciesReference species="Variable__CELL_CYTOPLASM_pHi"/>
                    <modifierSpeciesReference species="Variable__CELL_CYTOPLASM_AC_Enzyme"/>
                </listOfModifiers>
                <kineticLaw>
                    <math xmlns="http://www.w3.org/1998/Math/MathML">
                        <apply>
                            <divide/>
                            <apply>
                                <divide/>
                                <apply>
                                    <times/>
                                    <apply>
                                        <minus/>
                                        <apply>
                                            <times/>
                                            <ci>
                                                k4
                                            </ci>
                                            <apply>
                                                <divide/>
                                                <apply>
                                                    <plus/>
                                                    <cn type="integer">
                                                        1
                                                    </cn>
                                                    <apply>
                                                        <power/>
                                                        <apply>
                                                            <divide/>
                                                            <apply>
                                                                <power/>
                                                                <cn type="integer">
                                                                    10
                                                                </cn>
                                                                <cn>
                                                                    -7.2
                                                                </cn>
                                                            </apply>
                                                            <apply>
                                                                <power/>
                                                                <cn type="integer">
                                                                    10
                                                                </cn>
                                                                <cn>
                                                                    -7.17
                                                                </cn>
                                                            </apply>
                                                        </apply>
                                                        <cn type="integer">
                                                            4
                                                        </cn>
                                                    </apply>
                                                </apply>
                                                <apply>
                                                    <plus/>
                                                    <cn type="integer">
                                                        1
                                                    </cn>
                                                    <apply>
                                                        <power/>
                                                        <apply>
                                                            <divide/>
                                                            <apply>
                                                                <power/>
                                                                <cn type="integer">
                                                                    10
                                                                </cn>
                                                                <apply>
                                                                    <times/>
                                                                    <cn type="integer">
                                                                        -1
                                                                    </cn>
                                                                    <ci>
                                                                        Variable__CELL_CYTOPLASM_pHi
                                                                    </ci>
                                                                    <cn type="e-notation">
                                                                        1
                                                                        <sep/>
                                                                        -13
                                                                    </cn>
                                                                    <ci>
                                                                        N_A
                                                                    </ci>
                                                                </apply>
                                                            </apply>
                                                            <apply>
                                                                <power/>
                                                                <cn type="integer">
                                                                    10
                                                                </cn>
                                                                <cn>
                                                                    -7.17
                                                                </cn>
                                                            </apply>
                                                        </apply>
                                                        <cn type="integer">
                                                            4
                                                        </cn>
                                                    </apply>
                                                </apply>
                                            </apply>
                                            <ci>
                                                Variable__CELL_CYTOPLASM_BPGSPP
                                            </ci>
                                            <ci>
                                                Variable__CELL_CYTOPLASM__3PG
                                            </ci>
                                        </apply>
                                        <apply>
                                            <times/>
                                            <ci>
                                                k5
                                            </ci>
                                            <ci>
                                                Variable__CELL_CYTOPLASM_BPGSPP_P3GA
                                            </ci>
                                        </apply>
                                    </apply>
                                    <cn type="e-notation">
                                        1
                                        <sep/>
                                        -13
                                    </cn>
                                    <ci>
                                        N_A
                                    </ci>
                                    <ci>
                                        Variable__CELL_CYTOPLASM_AC_Enzyme
                                    </ci>
                                    <cn type="e-notation">
                                        1
                                        <sep/>
                                        -13
                                    </cn>
                                    <ci>
                                        N_A
                                    </ci>
                                </apply>
                                <cn type="integer">
                                    1000
                                </cn>
                            </apply>
                            <ci>
                                N_A
                            </ci>
                        </apply>
                    </math>
                    <listOfParameters>
                        <parameter id="Name" name="Name" value="BPGSP3"/>
                        <parameter id="StepperID" name="StepperID" value="DE1"/>
                        <parameter id="Priority" name="Priority" value="0"/>
                        <parameter id="k4" name="k4" value="185000000.0"/>
                        <parameter id="k5" name="k5" value="100000000.0"/>
                    </listOfParameters>
                </kineticLaw>
            </reaction>
            <reaction id="Process__CELL_CYTOPLASM_BPGSP4" name="BPGSP4" reversible="true">
                <listOfReactants>
                    <speciesReference species="Variable__CELL_CYTOPLASM_BPGSPP"/>
                    <speciesReference species="Variable__CELL_CYTOPLASM__2PG"/>
                </listOfReactants>
                <listOfProducts>
                    <speciesReference species="Variable__CELL_CYTOPLASM_BPGSPP_P2GA"/>
                </listOfProducts>
                <listOfModifiers>
                    <modifierSpeciesReference species="Variable__CELL_CYTOPLASM_pHi"/>
                    <modifierSpeciesReference species="Variable__CELL_CYTOPLASM_AC_Enzyme"/>
                </listOfModifiers>
                <kineticLaw>
                    <math xmlns="http://www.w3.org/1998/Math/MathML">
                        <apply>
                            <divide/>
                            <apply>
                                <divide/>
                                <apply>
                                    <times/>
                                    <apply>
                                        <minus/>
                                        <apply>
                                            <times/>
                                            <ci>
                                                k6
                                            </ci>
                                            <apply>
                                                <divide/>
                                                <apply>
                                                    <plus/>
                                                    <cn type="integer">
                                                        1
                                                    </cn>
                                                    <apply>
                                                        <power/>
                                                        <apply>
                                                            <divide/>
                                                            <apply>
                                                                <power/>
                                                                <cn type="integer">
                                                                    10
                                                                </cn>
                                                                <cn>
                                                                    -7.2
                                                                </cn>
                                                            </apply>
                                                            <apply>
                                                                <power/>
                                                                <cn type="integer">
                                                                    10
                                                                </cn>
                                                                <cn>
                                                                    -7.17
                                                                </cn>
                                                            </apply>
                                                        </apply>
                                                        <cn type="integer">
                                                            4
                                                        </cn>
                                                    </apply>
                                                </apply>
                                                <apply>
                                                    <plus/>
                                                    <cn type="integer">
                                                        1
                                                    </cn>
                                                    <apply>
                                                        <power/>
                                                        <apply>
                                                            <divide/>
                                                            <apply>
                                                                <power/>
                                                                <cn type="integer">
                                                                    10
                                                                </cn>
                                                                <apply>
                                                                    <times/>
                                                                    <cn type="integer">
                                                                        -1
                                                                    </cn>
                                                                    <ci>
                                                                        Variable__CELL_CYTOPLASM_pHi
                                                                    </ci>
                                                                    <cn type="e-notation">
                                                                        1
                                                                        <sep/>
                                                                        -13
                                                                    </cn>
                                                                    <ci>
                                                                        N_A
                                                                    </ci>
                                                                </apply>
                                                            </apply>
                                                            <apply>
                                                                <power/>
                                                                <cn type="integer">
                                                                    10
                                                                </cn>
                                                                <cn>
                                                                    -7.17
                                                                </cn>
                                                            </apply>
                                                        </apply>
                                                        <cn type="integer">
                                                            4
                                                        </cn>
                                                    </apply>
                                                </apply>
                                            </apply>
                                            <ci>
                                                Variable__CELL_CYTOPLASM_BPGSPP
                                            </ci>
                                            <ci>
                                                Variable__CELL_CYTOPLASM__2PG
                                            </ci>
                                        </apply>
                                        <apply>
                                            <times/>
                                            <ci>
                                                k7
                                            </ci>
                                            <ci>
                                                Variable__CELL_CYTOPLASM_BPGSPP_P2GA
                                            </ci>
                                        </apply>
                                    </apply>
                                    <cn type="e-notation">
                                        1
                                        <sep/>
                                        -13
                                    </cn>
                                    <ci>
                                        N_A
                                    </ci>
                                    <ci>
                                        Variable__CELL_CYTOPLASM_AC_Enzyme
                                    </ci>
                                    <cn type="e-notation">
                                        1
                                        <sep/>
                                        -13
                                    </cn>
                                    <ci>
                                        N_A
                                    </ci>
                                </apply>
                                <cn type="integer">
                                    1000
                                </cn>
                            </apply>
                            <ci>
                                N_A
                            </ci>
                        </apply>
                    </math>
                    <listOfParameters>
                        <parameter id="Name" name="Name" value="BPGSP4"/>
                        <parameter id="StepperID" name="StepperID" value="DE1"/>
                        <parameter id="Priority" name="Priority" value="0"/>
                        <parameter id="k6" name="k6" value="1000.0"/>
                        <parameter id="k7" name="k7" value="1000.0"/>
                    </listOfParameters>
                </kineticLaw>
            </reaction>
            <reaction id="Process__CELL_CYTOPLASM_BPGSP5" name="BPGSP5" reversible="true">
                <listOfReactants>
                    <speciesReference species="Variable__CELL_CYTOPLASM_BPGSPP_P3GA"/>
                </listOfReactants>
                <listOfProducts>
                    <speciesReference species="Variable__CELL_CYTOPLASM_BPGSP_B23PG"/>
                </listOfProducts>
                <listOfModifiers>
                    <modifierSpeciesReference species="Variable__CELL_CYTOPLASM_AC_Enzyme"/>
                </listOfModifiers>
                <kineticLaw>
                    <math xmlns="http://www.w3.org/1998/Math/MathML">
                        <apply>
                            <divide/>
                            <apply>
                                <divide/>
                                <apply>
                                    <times/>
                                    <apply>
                                        <minus/>
                                        <apply>
                                            <times/>
                                            <ci>
                                                k8
                                            </ci>
                                            <ci>
                                                Variable__CELL_CYTOPLASM_BPGSPP_P3GA
                                            </ci>
                                        </apply>
                                        <apply>
                                            <times/>
                                            <ci>
                                                k9
                                            </ci>
                                            <ci>
                                                Variable__CELL_CYTOPLASM_BPGSP_B23PG
                                            </ci>
                                        </apply>
                                    </apply>
                                    <cn type="e-notation">
                                        1
                                        <sep/>
                                        -13
                                    </cn>
                                    <ci>
                                        N_A
                                    </ci>
                                    <ci>
                                        Variable__CELL_CYTOPLASM_AC_Enzyme
                                    </ci>
                                    <cn type="e-notation">
                                        1
                                        <sep/>
                                        -13
                                    </cn>
                                    <ci>
                                        N_A
                                    </ci>
                                </apply>
                                <cn type="integer">
                                    1000
                                </cn>
                            </apply>
                            <ci>
                                N_A
                            </ci>
                        </apply>
                    </math>
                    <listOfParameters>
                        <parameter id="Name" name="Name" value="BPGSP5"/>
                        <parameter id="StepperID" name="StepperID" value="DE1"/>
                        <parameter id="Priority" name="Priority" value="0"/>
                        <parameter id="k8" name="k8" value="10000.0"/>
                        <parameter id="k9" name="k9" value="0.55"/>
                    </listOfParameters>
                </kineticLaw>
            </reaction>
            <reaction id="Process__CELL_CYTOPLASM_BPGSP6" name="BPGSP6" reversible="true">
                <listOfReactants>
                    <speciesReference species="Variable__CELL_CYTOPLASM_BPGSPP_P2GA"/>
                </listOfReactants>
                <listOfProducts>
                    <speciesReference species="Variable__CELL_CYTOPLASM_BPGSP_B23PG"/>
                </listOfProducts>
                <listOfModifiers>
                    <modifierSpeciesReference species="Variable__CELL_CYTOPLASM_AC_Enzyme"/>
                </listOfModifiers>
                <kineticLaw>
                    <math xmlns="http://www.w3.org/1998/Math/MathML">
                        <apply>
                            <divide/>
                            <apply>
                                <divide/>
                                <apply>
                                    <times/>
                                    <apply>
                                        <minus/>
                                        <apply>
                                            <times/>
                                            <ci>
                                                k10
                                            </ci>
                                            <ci>
                                                Variable__CELL_CYTOPLASM_BPGSPP_P2GA
                                            </ci>
                                        </apply>
                                        <apply>
                                            <times/>
                                            <ci>
                                                k11
                                            </ci>
                                            <ci>
                                                Variable__CELL_CYTOPLASM_BPGSP_B23PG
                                            </ci>
                                        </apply>
                                    </apply>
                                    <cn type="e-notation">
                                        1
                                        <sep/>
                                        -13
                                    </cn>
                                    <ci>
                                        N_A
                                    </ci>
                                    <ci>
                                        Variable__CELL_CYTOPLASM_AC_Enzyme
                                    </ci>
                                    <cn type="e-notation">
                                        1
                                        <sep/>
                                        -13
                                    </cn>
                                    <ci>
                                        N_A
                                    </ci>
                                </apply>
                                <cn type="integer">
                                    1000
                                </cn>
                            </apply>
                            <ci>
                                N_A
                            </ci>
                        </apply>
                    </math>
                    <listOfParameters>
                        <parameter id="Name" name="Name" value="BPGSP6"/>
                        <parameter id="StepperID" name="StepperID" value="DE1"/>
                        <parameter id="Priority" name="Priority" value="0"/>
                        <parameter id="k10" name="k10" value="1979.0"/>
                        <parameter id="k11" name="k11" value="0.01"/>
                    </listOfParameters>
                </kineticLaw>
            </reaction>
            <reaction id="Process__CELL_CYTOPLASM_BPGSP7" name="BPGSP7" reversible="true">
                <listOfReactants>
                    <speciesReference species="Variable__CELL_CYTOPLASM_BPGSP_B23PG"/>
                </listOfReactants>
                <listOfProducts>
                    <speciesReference species="Variable__CELL_CYTOPLASM_BPGSP"/>
                    <speciesReference species="Variable__CELL_CYTOPLASM_f23DPG"/>
                </listOfProducts>
                <listOfModifiers>
                    <modifierSpeciesReference species="Variable__CELL_CYTOPLASM_pHi"/>
                    <modifierSpeciesReference species="Variable__CELL_CYTOPLASM_AC_Enzyme"/>
                </listOfModifiers>
                <kineticLaw>
                    <math xmlns="http://www.w3.org/1998/Math/MathML">
                        <apply>
                            <divide/>
                            <apply>
                                <divide/>
                                <apply>
                                    <times/>
                                    <apply>
                                        <minus/>
                                        <apply>
                                            <times/>
                                            <ci>
                                                k12
                                            </ci>
                                            <ci>
                                                Variable__CELL_CYTOPLASM_BPGSP_B23PG
                                            </ci>
                                        </apply>
                                        <apply>
                                            <times/>
                                            <ci>
                                                k13
                                            </ci>
                                            <apply>
                                                <divide/>
                                                <apply>
                                                    <plus/>
                                                    <cn type="integer">
                                                        1
                                                    </cn>
                                                    <apply>
                                                        <divide/>
                                                        <apply>
                                                            <power/>
                                                            <cn type="integer">
                                                                10
                                                            </cn>
                                                            <cn>
                                                                -6.8
                                                            </cn>
                                                        </apply>
                                                        <apply>
                                                            <power/>
                                                            <cn type="integer">
                                                                10
                                                            </cn>
                                                            <cn>
                                                                -7.2
                                                            </cn>
                                                        </apply>
                                                    </apply>
                                                </apply>
                                                <apply>
                                                    <plus/>
                                                    <cn type="integer">
                                                        1
                                                    </cn>
                                                    <apply>
                                                        <divide/>
                                                        <apply>
                                                            <power/>
                                                            <cn type="integer">
                                                                10
                                                            </cn>
                                                            <cn>
                                                                -6.8
                                                            </cn>
                                                        </apply>
                                                        <apply>
                                                            <power/>
                                                            <cn type="integer">
                                                                10
                                                            </cn>
                                                            <apply>
                                                                <times/>
                                                                <cn type="integer">
                                                                    -1
                                                                </cn>
                                                                <ci>
                                                                    Variable__CELL_CYTOPLASM_pHi
                                                                </ci>
                                                                <cn type="e-notation">
                                                                    1
                                                                    <sep/>
                                                                    -13
                                                                </cn>
                                                                <ci>
                                                                    N_A
                                                                </ci>
                                                            </apply>
                                                        </apply>
                                                    </apply>
                                                </apply>
                                            </apply>
                                            <ci>
                                                Variable__CELL_CYTOPLASM_BPGSP
                                            </ci>
                                            <ci>
                                                Variable__CELL_CYTOPLASM_f23DPG
                                            </ci>
                                        </apply>
                                    </apply>
                                    <cn type="e-notation">
                                        1
                                        <sep/>
                                        -13
                                    </cn>
                                    <ci>
                                        N_A
                                    </ci>
                                    <ci>
                                        Variable__CELL_CYTOPLASM_AC_Enzyme
                                    </ci>
                                    <cn type="e-notation">
                                        1
                                        <sep/>
                                        -13
                                    </cn>
                                    <ci>
                                        N_A
                                    </ci>
                                </apply>
                                <cn type="integer">
                                    1000
                                </cn>
                            </apply>
                            <ci>
                                N_A
                            </ci>
                        </apply>
                    </math>
                    <listOfParameters>
                        <parameter id="Name" name="Name" value="BPGSP7"/>
                        <parameter id="StepperID" name="StepperID" value="DE1"/>
                        <parameter id="Priority" name="Priority" value="0"/>
                        <parameter id="k12" name="k12" value="1000.0"/>
                        <parameter id="k13" name="k13" value="1800000.0"/>
                    </listOfParameters>
                </kineticLaw>
            </reaction>
            <reaction id="Process__CELL_CYTOPLASM_BPGSP8" name="BPGSP8" reversible="true">
                <listOfReactants>
                    <speciesReference species="Variable__CELL_CYTOPLASM_BPGSPP"/>
                    <speciesReference species="Variable__CELL_CYTOPLASM_Pi"/>
                </listOfReactants>
                <listOfProducts>
                    <speciesReference species="Variable__CELL_CYTOPLASM_BPGSPP_Phos"/>
                </listOfProducts>
                <listOfModifiers>
                    <modifierSpeciesReference species="Variable__CELL_CYTOPLASM_AC_Enzyme"/>
                </listOfModifiers>
                <kineticLaw>
                    <math xmlns="http://www.w3.org/1998/Math/MathML">
                        <apply>
                            <divide/>
                            <apply>
                                <divide/>
                                <apply>
                                    <times/>
                                    <apply>
                                        <minus/>
                                        <apply>
                                            <times/>
                                            <ci>
                                                k14
                                            </ci>
                                            <ci>
                                                Variable__CELL_CYTOPLASM_BPGSPP
                                            </ci>
                                            <ci>
                                                Variable__CELL_CYTOPLASM_Pi
                                            </ci>
                                        </apply>
                                        <apply>
                                            <times/>
                                            <ci>
                                                k15
                                            </ci>
                                            <ci>
                                                Variable__CELL_CYTOPLASM_BPGSPP_Phos
                                            </ci>
                                        </apply>
                                    </apply>
                                    <cn type="e-notation">
                                        1
                                        <sep/>
                                        -13
                                    </cn>
                                    <ci>
                                        N_A
                                    </ci>
                                    <ci>
                                        Variable__CELL_CYTOPLASM_AC_Enzyme
                                    </ci>
                                    <cn type="e-notation">
                                        1
                                        <sep/>
                                        -13
                                    </cn>
                                    <ci>
                                        N_A
                                    </ci>
                                </apply>
                                <cn type="integer">
                                    1000
                                </cn>
                            </apply>
                            <ci>
                                N_A
                            </ci>
                        </apply>
                    </math>
                    <listOfParameters>
                        <parameter id="Name" name="Name" value="BPGSP8"/>
                        <parameter id="StepperID" name="StepperID" value="DE1"/>
                        <parameter id="Priority" name="Priority" value="0"/>
                        <parameter id="k14" name="k14" value="1000000000.0"/>
                        <parameter id="k15" name="k15" value="610000.0"/>
                    </listOfParameters>
                </kineticLaw>
            </reaction>
            <reaction id="Process__CELL_CYTOPLASM_BPGSP9" name="BPGSP9" reversible="true">
                <listOfReactants>
                    <speciesReference species="Variable__CELL_CYTOPLASM_BPGSPP_Phos"/>
                </listOfReactants>
                <listOfProducts>
                    <speciesReference species="Variable__CELL_CYTOPLASM_BPGSP"/>
                    <speciesReference species="Variable__CELL_CYTOPLASM_Pi" stoichiometry="2"/>
                </listOfProducts>
                <listOfModifiers>
                    <modifierSpeciesReference species="Variable__CELL_CYTOPLASM_AC_Enzyme"/>
                </listOfModifiers>
                <kineticLaw>
                    <math xmlns="http://www.w3.org/1998/Math/MathML">
                        <apply>
                            <divide/>
                            <apply>
                                <divide/>
                                <apply>
                                    <times/>
                                    <ci>
                                        k16
                                    </ci>
                                    <ci>
                                        Variable__CELL_CYTOPLASM_BPGSPP_Phos
                                    </ci>
                                    <cn type="e-notation">
                                        1
                                        <sep/>
                                        -13
                                    </cn>
                                    <ci>
                                        N_A
                                    </ci>
                                    <ci>
                                        Variable__CELL_CYTOPLASM_AC_Enzyme
                                    </ci>
                                    <cn type="e-notation">
                                        1
                                        <sep/>
                                        -13
                                    </cn>
                                    <ci>
                                        N_A
                                    </ci>
                                </apply>
                                <cn type="integer">
                                    1000
                                </cn>
                            </apply>
                            <ci>
                                N_A
                            </ci>
                        </apply>
                    </math>
                    <listOfParameters>
                        <parameter id="Name" name="Name" value="BPGSP9"/>
                        <parameter id="StepperID" name="StepperID" value="DE1"/>
                        <parameter id="Priority" name="Priority" value="0"/>
                        <parameter id="k16" name="k16" value="0.19"/>
                    </listOfParameters>
                </kineticLaw>
            </reaction>
            <reaction id="Process__CELL_CYTOPLASM_E_6PGLase" name="E_6PGLase" reversible="true">
                <listOfReactants>
                    <speciesReference species="Variable__CELL_CYTOPLASM_GL6P"/>
                </listOfReactants>
                <listOfProducts>
                    <speciesReference species="Variable__CELL_CYTOPLASM_GO6P"/>
                </listOfProducts>
                <listOfModifiers>
                    <modifierSpeciesReference species="Variable__CELL_CYTOPLASM_E_6PGLase"/>
                    <modifierSpeciesReference species="Variable__CELL_CYTOPLASM_AC_Enzyme"/>
                </listOfModifiers>
                <kineticLaw>
                    <math xmlns="http://www.w3.org/1998/Math/MathML">
                        <apply>
                            <divide/>
                            <apply>
                                <times/>
                                <apply>
                                    <divide/>
                                    <apply>
                                        <times/>
                                        <cn type="integer">
                                            1000
                                        </cn>
                                        <ci>
                                            Variable__CELL_CYTOPLASM_GL6P
                                        </ci>
                                    </apply>
                                    <apply>
                                        <plus/>
                                        <ci>
                                            Km
                                        </ci>
                                        <apply>
                                            <times/>
                                            <cn type="integer">
                                                1000
                                            </cn>
                                            <ci>
                                                Variable__CELL_CYTOPLASM_GL6P
                                            </ci>
                                        </apply>
                                    </apply>
                                </apply>
                                <ci>
                                    Vm
                                </ci>
                                <cn type="e-notation">
                                    1
                                    <sep/>
                                    -13
                                </cn>
                                <ci>
                                    N_A
                                </ci>
                                <apply>
                                    <divide/>
                                    <apply>
                                        <divide/>
                                        <apply>
                                            <divide/>
                                            <apply>
                                                <times/>
                                                <ci>
                                                    Variable__CELL_CYTOPLASM_AC_Enzyme
                                                </ci>
                                                <cn type="e-notation">
                                                    1
                                                    <sep/>
                                                    -13
                                                </cn>
                                                <ci>
                                                    N_A
                                                </ci>
                                            </apply>
                                            <cn type="integer">
                                                1000
                                            </cn>
                                        </apply>
                                        <cn type="integer">
                                            1000
                                        </cn>
                                    </apply>
                                    <cn type="integer">
                                        3600
                                    </cn>
                                </apply>
                            </apply>
                            <ci>
                                N_A
                            </ci>
                        </apply>
                    </math>
                    <listOfParameters>
                        <parameter id="Name" name="Name" value="_6_Phosphogluconolactonase"/>
                        <parameter id="StepperID" name="StepperID" value="DE1"/>
                        <parameter id="Priority" name="Priority" value="0"/>
                        <parameter id="Km" name="Km" value="0.079882812"/>
                        <parameter id="Vm" name="Vm" value="2251.8"/>
                    </listOfParameters>
                </kineticLaw>
            </reaction>
            <reaction id="Process__CELL_CYTOPLASM_E_6PGODH" name="E_6PGODH" reversible="true">
                <listOfReactants>
                    <speciesReference species="Variable__CELL_CYTOPLASM_NADP"/>
                    <speciesReference species="Variable__CELL_CYTOPLASM_GO6P"/>
                </listOfReactants>
                <listOfProducts>
                    <speciesReference species="Variable__CELL_CYTOPLASM_RU5P"/>
                    <speciesReference species="Variable__CELL_CYTOPLASM_NADPH"/>
                </listOfProducts>
                <listOfModifiers>
                    <modifierSpeciesReference species="Variable__CELL_CYTOPLASM_E_6PGODH"/>
                    <modifierSpeciesReference species="Variable__CELL_CYTOPLASM_AC_Enzyme"/>
                    <modifierSpeciesReference species="Variable__CELL_CYTOPLASM_CO2"/>
                    <modifierSpeciesReference species="Variable__CELL_CYTOPLASM_CO2"/>
                </listOfModifiers>
                <kineticLaw>
                    <math xmlns="http://www.w3.org/1998/Math/MathML">
                        <apply>
                            <divide/>
                            <apply>
                                <times/>
                                <apply>
                                    <divide/>
                                    <apply>
                                        <times/>
                                        <ci>
                                            Variable__CELL_CYTOPLASM_E_6PGODH
                                        </ci>
                                        <cn type="e-notation">
                                            1
                                            <sep/>
                                            -13
                                        </cn>
                                        <ci>
                                            N_A
                                        </ci>
                                        <apply>
                                            <minus/>
                                            <apply>
                                                <times/>
                                                <ci>
                                                    k1
                                                </ci>
                                                <ci>
                                                    k3
                                                </ci>
                                                <ci>
                                                    k5
                                                </ci>
                                                <ci>
                                                    k7
                                                </ci>
                                                <ci>
                                                    k9
                                                </ci>
                                                <ci>
                                                    k11
                                                </ci>
                                                <ci>
                                                    Variable__CELL_CYTOPLASM_NADP
                                                </ci>
                                                <ci>
                                                    Variable__CELL_CYTOPLASM_GO6P
                                                </ci>
                                            </apply>
                                            <apply>
                                                <times/>
                                                <ci>
                                                    k2
                                                </ci>
                                                <ci>
                                                    k4
                                                </ci>
                                                <ci>
                                                    k6
                                                </ci>
                                                <ci>
                                                    k8
                                                </ci>
                                                <ci>
                                                    k10
                                                </ci>
                                                <ci>
                                                    k12
                                                </ci>
                                                <ci>
                                                    Variable__CELL_CYTOPLASM_CO2
                                                </ci>
                                                <ci>
                                                    Variable__CELL_CYTOPLASM_RU5P
                                                </ci>
                                                <ci>
                                                    Variable__CELL_CYTOPLASM_NADPH
                                                </ci>
                                            </apply>
                                        </apply>
                                    </apply>
                                    <apply>
                                        <plus/>
                                        <apply>
                                            <times/>
                                            <ci>
                                                k2
                                            </ci>
                                            <ci>
                                                k9
                                            </ci>
                                            <ci>
                                                k11
                                            </ci>
                                            <apply>
                                                <plus/>
                                                <apply>
                                                    <times/>
                                                    <ci>
                                                        k4
                                                    </ci>
                                                    <ci>
                                                        k6
                                                    </ci>
                                                </apply>
                                                <apply>
                                                    <times/>
                                                    <ci>
                                                        k4
                                                    </ci>
                                                    <ci>
                                                        k7
                                                    </ci>
                                                </apply>
                                                <apply>
                                                    <times/>
                                                    <ci>
                                                        k5
                                                    </ci>
                                                    <ci>
                                                        k7
                                                    </ci>
                                                </apply>
                                            </apply>
                                        </apply>
                                        <apply>
                                            <times/>
                                            <ci>
                                                k1
                                            </ci>
                                            <ci>
                                                k9
                                            </ci>
                                            <ci>
                                                k11
                                            </ci>
                                            <apply>
                                                <plus/>
                                                <apply>
                                                    <times/>
                                                    <ci>
                                                        k4
                                                    </ci>
                                                    <ci>
                                                        k6
                                                    </ci>
                                                </apply>
                                                <apply>
                                                    <times/>
                                                    <ci>
                                                        k4
                                                    </ci>
                                                    <ci>
                                                        k7
                                                    </ci>
                                                </apply>
                                                <apply>
                                                    <times/>
                                                    <ci>
                                                        k5
                                                    </ci>
                                                    <ci>
                                                        k7
                                                    </ci>
                                                </apply>
                                            </apply>
                                            <ci>
                                                Variable__CELL_CYTOPLASM_NADP
                                            </ci>
                                        </apply>
                                        <apply>
                                            <times/>
                                            <ci>
                                                k3
                                            </ci>
                                            <ci>
                                                k5
                                            </ci>
                                            <ci>
                                                k7
                                            </ci>
                                            <ci>
                                                k9
                                            </ci>
                                            <ci>
                                                k11
                                            </ci>
                                            <ci>
                                                Variable__CELL_CYTOPLASM_GO6P
                                            </ci>
                                        </apply>
                                        <apply>
                                            <times/>
                                            <ci>
                                                k2
                                            </ci>
                                            <ci>
                                                k4
                                            </ci>
                                            <ci>
                                                k6
                                            </ci>
                                            <ci>
                                                k8
                                            </ci>
                                            <ci>
                                                k11
                                            </ci>
                                            <ci>
                                                Variable__CELL_CYTOPLASM_CO2
                                            </ci>
                                        </apply>
                                        <apply>
                                            <times/>
                                            <ci>
                                                k2
                                            </ci>
                                            <ci>
                                                k9
                                            </ci>
                                            <ci>
                                                k12
                                            </ci>
                                            <apply>
                                                <plus/>
                                                <apply>
                                                    <times/>
                                                    <ci>
                                                        k4
                                                    </ci>
                                                    <ci>
                                                        k6
                                                    </ci>
                                                </apply>
                                                <apply>
                                                    <times/>
                                                    <ci>
                                                        k4
                                                    </ci>
                                                    <ci>
                                                        k7
                                                    </ci>
                                                </apply>
                                                <apply>
                                                    <times/>
                                                    <ci>
                                                        k5
                                                    </ci>
                                                    <ci>
                                                        k7
                                                    </ci>
                                                </apply>
                                            </apply>
                                            <ci>
                                                Variable__CELL_CYTOPLASM_NADPH
                                            </ci>
                                        </apply>
                                        <apply>
                                            <times/>
                                            <ci>
                                                k1
                                            </ci>
                                            <ci>
                                                k3
                                            </ci>
                                            <apply>
                                                <plus/>
                                                <apply>
                                                    <times/>
                                                    <ci>
                                                        k5
                                                    </ci>
                                                    <ci>
                                                        k9
                                                    </ci>
                                                    <ci>
                                                        k11
                                                    </ci>
                                                </apply>
                                                <apply>
                                                    <times/>
                                                    <ci>
                                                        k6
                                                    </ci>
                                                    <ci>
                                                        k9
                                                    </ci>
                                                    <ci>
                                                        k11
                                                    </ci>
                                                </apply>
                                                <apply>
                                                    <times/>
                                                    <ci>
                                                        k7
                                                    </ci>
                                                    <ci>
                                                        k9
                                                    </ci>
                                                    <ci>
                                                        k11
                                                    </ci>
                                                </apply>
                                                <apply>
                                                    <times/>
                                                    <ci>
                                                        k5
                                                    </ci>
                                                    <ci>
                                                        k7
                                                    </ci>
                                                    <ci>
                                                        k9
                                                    </ci>
                                                </apply>
                                                <apply>
                                                    <times/>
                                                    <ci>
                                                        k5
                                                    </ci>
                                                    <ci>
                                                        k7
                                                    </ci>
                                                    <ci>
                                                        k11
                                                    </ci>
                                                </apply>
                                            </apply>
                                            <ci>
                                                Variable__CELL_CYTOPLASM_NADP
                                            </ci>
                                            <ci>
                                                Variable__CELL_CYTOPLASM_GO6P
                                            </ci>
                                        </apply>
                                        <apply>
                                            <times/>
                                            <ci>
                                                k1
                                            </ci>
                                            <ci>
                                                k4
                                            </ci>
                                            <ci>
                                                k6
                                            </ci>
                                            <ci>
                                                k8
                                            </ci>
                                            <ci>
                                                k11
                                            </ci>
                                            <ci>
                                                Variable__CELL_CYTOPLASM_NADP
                                            </ci>
                                            <ci>
                                                Variable__CELL_CYTOPLASM_CO2
                                            </ci>
                                        </apply>
                                        <apply>
                                            <times/>
                                            <ci>
                                                k3
                                            </ci>
                                            <ci>
                                                k5
                                            </ci>
                                            <ci>
                                                k7
                                            </ci>
                                            <ci>
                                                k9
                                            </ci>
                                            <ci>
                                                k12
                                            </ci>
                                            <ci>
                                                Variable__CELL_CYTOPLASM_GO6P
                                            </ci>
                                            <ci>
                                                Variable__CELL_CYTOPLASM_NADPH
                                            </ci>
                                        </apply>
                                        <apply>
                                            <times/>
                                            <ci>
                                                k2
                                            </ci>
                                            <ci>
                                                k4
                                            </ci>
                                            <ci>
                                                k6
                                            </ci>
                                            <ci>
                                                k8
                                            </ci>
                                            <ci>
                                                k10
                                            </ci>
                                            <ci>
                                                Variable__CELL_CYTOPLASM_CO2
                                            </ci>
                                            <ci>
                                                Variable__CELL_CYTOPLASM_RU5P
                                            </ci>
                                        </apply>
                                        <apply>
                                            <times/>
                                            <ci>
                                                k2
                                            </ci>
                                            <ci>
                                                k4
                                            </ci>
                                            <ci>
                                                k6
                                            </ci>
                                            <ci>
                                                k8
                                            </ci>
                                            <ci>
                                                k12
                                            </ci>
                                            <ci>
                                                Variable__CELL_CYTOPLASM_CO2
                                            </ci>
                                            <ci>
                                                Variable__CELL_CYTOPLASM_NADPH
                                            </ci>
                                        </apply>
                                        <apply>
                                            <times/>
                                            <ci>
                                                k2
                                            </ci>
                                            <ci>
                                                k10
                                            </ci>
                                            <ci>
                                                k12
                                            </ci>
                                            <apply>
                                                <plus/>
                                                <apply>
                                                    <times/>
                                                    <ci>
                                                        k4
                                                    </ci>
                                                    <ci>
                                                        k6
                                                    </ci>
                                                </apply>
                                                <apply>
                                                    <times/>
                                                    <ci>
                                                        k4
                                                    </ci>
                                                    <ci>
                                                        k7
                                                    </ci>
                                                </apply>
                                                <apply>
                                                    <times/>
                                                    <ci>
                                                        k5
                                                    </ci>
                                                    <ci>
                                                        k7
                                                    </ci>
                                                </apply>
                                            </apply>
                                            <ci>
                                                Variable__CELL_CYTOPLASM_RU5P
                                            </ci>
                                            <ci>
                                                Variable__CELL_CYTOPLASM_NADPH
                                            </ci>
                                        </apply>
                                        <apply>
                                            <times/>
                                            <ci>
                                                k1
                                            </ci>
                                            <ci>
                                                k3
                                            </ci>
                                            <ci>
                                                k8
                                            </ci>
                                            <ci>
                                                k11
                                            </ci>
                                            <apply>
                                                <plus/>
                                                <ci>
                                                    k5
                                                </ci>
                                                <ci>
                                                    k6
                                                </ci>
                                            </apply>
                                            <ci>
                                                Variable__CELL_CYTOPLASM_NADP
                                            </ci>
                                            <ci>
                                                Variable__CELL_CYTOPLASM_GO6P
                                            </ci>
                                            <ci>
                                                Variable__CELL_CYTOPLASM_CO2
                                            </ci>
                                        </apply>
                                        <apply>
                                            <times/>
                                            <ci>
                                                k1
                                            </ci>
                                            <ci>
                                                k3
                                            </ci>
                                            <ci>
                                                k5
                                            </ci>
                                            <ci>
                                                k7
                                            </ci>
                                            <ci>
                                                k10
                                            </ci>
                                            <ci>
                                                Variable__CELL_CYTOPLASM_NADP
                                            </ci>
                                            <ci>
                                                Variable__CELL_CYTOPLASM_GO6P
                                            </ci>
                                            <ci>
                                                Variable__CELL_CYTOPLASM_RU5P
                                            </ci>
                                        </apply>
                                        <apply>
                                            <times/>
                                            <ci>
                                                k1
                                            </ci>
                                            <ci>
                                                k4
                                            </ci>
                                            <ci>
                                                k6
                                            </ci>
                                            <ci>
                                                k8
                                            </ci>
                                            <ci>
                                                k10
                                            </ci>
                                            <ci>
                                                Variable__CELL_CYTOPLASM_NADP
                                            </ci>
                                            <ci>
                                                Variable__CELL_CYTOPLASM_CO2
                                            </ci>
                                            <ci>
                                                Variable__CELL_CYTOPLASM_RU5P
                                            </ci>
                                        </apply>
                                        <apply>
                                            <times/>
                                            <ci>
                                                k3
                                            </ci>
                                            <ci>
                                                k5
                                            </ci>
                                            <ci>
                                                k7
                                            </ci>
                                            <ci>
                                                k10
                                            </ci>
                                            <ci>
                                                k12
                                            </ci>
                                            <ci>
                                                Variable__CELL_CYTOPLASM_GO6P
                                            </ci>
                                            <ci>
                                                Variable__CELL_CYTOPLASM_RU5P
                                            </ci>
                                            <ci>
                                                Variable__CELL_CYTOPLASM_NADPH
                                            </ci>
                                        </apply>
                                        <apply>
                                            <times/>
                                            <ci>
                                                k8
                                            </ci>
                                            <ci>
                                                k10
                                            </ci>
                                            <ci>
                                                k12
                                            </ci>
                                            <apply>
                                                <plus/>
                                                <apply>
                                                    <times/>
                                                    <ci>
                                                        k2
                                                    </ci>
                                                    <ci>
                                                        k4
                                                    </ci>
                                                </apply>
                                                <apply>
                                                    <times/>
                                                    <ci>
                                                        k2
                                                    </ci>
                                                    <ci>
                                                        k5
                                                    </ci>
                                                </apply>
                                                <apply>
                                                    <times/>
                                                    <ci>
                                                        k2
                                                    </ci>
                                                    <ci>
                                                        k6
                                                    </ci>
                                                </apply>
                                                <apply>
                                                    <times/>
                                                    <ci>
                                                        k4
                                                    </ci>
                                                    <ci>
                                                        k6
                                                    </ci>
                                                </apply>
                                            </apply>
                                            <ci>
                                                Variable__CELL_CYTOPLASM_CO2
                                            </ci>
                                            <ci>
                                                Variable__CELL_CYTOPLASM_RU5P
                                            </ci>
                                            <ci>
                                                Variable__CELL_CYTOPLASM_NADPH
                                            </ci>
                                        </apply>
                                        <apply>
                                            <times/>
                                            <ci>
                                                k1
                                            </ci>
                                            <ci>
                                                k3
                                            </ci>
                                            <ci>
                                                k8
                                            </ci>
                                            <ci>
                                                k10
                                            </ci>
                                            <apply>
                                                <plus/>
                                                <ci>
                                                    k5
                                                </ci>
                                                <ci>
                                                    k6
                                                </ci>
                                            </apply>
                                            <ci>
                                                Variable__CELL_CYTOPLASM_NADP
                                            </ci>
                                            <ci>
                                                Variable__CELL_CYTOPLASM_GO6P
                                            </ci>
                                            <ci>
                                                Variable__CELL_CYTOPLASM_CO2
                                            </ci>
                                            <ci>
                                                Variable__CELL_CYTOPLASM_RU5P
                                            </ci>
                                        </apply>
                                        <apply>
                                            <times/>
                                            <ci>
                                                k3
                                            </ci>
                                            <ci>
                                                k8
                                            </ci>
                                            <ci>
                                                k10
                                            </ci>
                                            <ci>
                                                k12
                                            </ci>
                                            <apply>
                                                <plus/>
                                                <ci>
                                                    k5
                                                </ci>
                                                <ci>
                                                    k6
                                                </ci>
                                            </apply>
                                            <ci>
                                                Variable__CELL_CYTOPLASM_GO6P
                                            </ci>
                                            <ci>
                                                Variable__CELL_CYTOPLASM_CO2
                                            </ci>
                                            <ci>
                                                Variable__CELL_CYTOPLASM_RU5P
                                            </ci>
                                            <ci>
                                                Variable__CELL_CYTOPLASM_NADPH
                                            </ci>
                                        </apply>
                                    </apply>
                                </apply>
                                <apply>
                                    <divide/>
                                    <apply>
                                        <times/>
                                        <ci>
                                            Variable__CELL_CYTOPLASM_AC_Enzyme
                                        </ci>
                                        <cn type="e-notation">
                                            1
                                            <sep/>
                                            -13
                                        </cn>
                                        <ci>
                                            N_A
                                        </ci>
                                    </apply>
                                    <cn type="integer">
                                        1000
                                    </cn>
                                </apply>
                            </apply>
                            <ci>
                                N_A
                            </ci>
                        </apply>
                    </math>
                    <listOfParameters>
                        <parameter id="Name" name="Name" value="_6_Phosphogluconate"/>
                        <parameter id="StepperID" name="StepperID" value="DE1"/>
                        <parameter id="Priority" name="Priority" value="0"/>
                        <parameter id="k1" name="k1" value="2400000.0"/>
                        <parameter id="k10" name="k10" value="225000.0"/>
                        <parameter id="k11" name="k11" value="300.0"/>
                        <parameter id="k12" name="k12" value="4950000.0"/>
                        <parameter id="k2" name="k2" value="410.0"/>
                        <parameter id="k3" name="k3" value="2000000000.0"/>
                        <parameter id="k4" name="k4" value="26000.0"/>
                        <parameter id="k5" name="k5" value="48.0"/>
                        <parameter id="k6" name="k6" value="30.0"/>
                        <parameter id="k7" name="k7" value="630.0"/>
                        <parameter id="k8" name="k8" value="36000.0"/>
                        <parameter id="k9" name="k9" value="800.0"/>
                    </listOfParameters>
                </kineticLaw>
            </reaction>
            <reaction id="Process__CELL_CYTOPLASM_E_ADA" name="E_ADA" reversible="true">
                <listOfReactants>
                    <speciesReference species="Variable__CELL_CYTOPLASM_ADO"/>
                </listOfReactants>
                <listOfProducts>
                    <speciesReference species="Variable__CELL_CYTOPLASM_INO"/>
                </listOfProducts>
                <listOfModifiers>
                    <modifierSpeciesReference species="Variable__CELL_CYTOPLASM_E_ADA"/>
                    <modifierSpeciesReference species="Variable__CELL_CYTOPLASM_AC_Purine"/>
                </listOfModifiers>
                <kineticLaw>
                    <math xmlns="http://www.w3.org/1998/Math/MathML">
                        <apply>
                            <divide/>
                            <apply>
                                <times/>
                                <apply>
                                    <divide/>
                                    <apply>
                                        <times/>
                                        <cn type="integer">
                                            1000
                                        </cn>
                                        <ci>
                                            Variable__CELL_CYTOPLASM_ADO
                                        </ci>
                                        <ci>
                                            Vm
                                        </ci>
                                        <cn type="e-notation">
                                            1
                                            <sep/>
                                            -13
                                        </cn>
                                        <ci>
                                            N_A
                                        </ci>
                                    </apply>
                                    <apply>
                                        <plus/>
                                        <ci>
                                            Km
                                        </ci>
                                        <apply>
                                            <times/>
                                            <cn type="integer">
                                                1000
                                            </cn>
                                            <ci>
                                                Variable__CELL_CYTOPLASM_ADO
                                            </ci>
                                        </apply>
                                    </apply>
                                </apply>
                                <apply>
                                    <divide/>
                                    <apply>
                                        <divide/>
                                        <apply>
                                            <divide/>
                                            <apply>
                                                <times/>
                                                <ci>
                                                    Variable__CELL_CYTOPLASM_AC_Purine
                                                </ci>
                                                <cn type="e-notation">
                                                    1
                                                    <sep/>
                                                    -13
                                                </cn>
                                                <ci>
                                                    N_A
                                                </ci>
                                            </apply>
                                            <cn type="integer">
                                                1000
                                            </cn>
                                        </apply>
                                        <cn type="integer">
                                            1000
                                        </cn>
                                    </apply>
                                    <cn type="integer">
                                        3600
                                    </cn>
                                </apply>
                            </apply>
                            <ci>
                                N_A
                            </ci>
                        </apply>
                    </math>
                    <listOfParameters>
                        <parameter id="Name" name="Name" value="Adenosine_deaminase"/>
                        <parameter id="StepperID" name="StepperID" value="DE1"/>
                        <parameter id="Priority" name="Priority" value="0"/>
                        <parameter id="Km" name="Km" value="0.052"/>
                        <parameter id="Vm" name="Vm" value="20.0"/>
                    </listOfParameters>
                </kineticLaw>
            </reaction>
            <reaction id="Process__CELL_CYTOPLASM_E_ADPRT" name="E_ADPRT" reversible="true">
                <listOfReactants>
                    <speciesReference species="Variable__CELL_CYTOPLASM_ADE"/>
                    <speciesReference species="Variable__CELL_CYTOPLASM_PRPP"/>
                </listOfReactants>
                <listOfProducts>
                    <speciesReference species="Variable__CELL_CYTOPLASM_fAMP"/>
                    <speciesReference species="Variable__CELL_CYTOPLASM_Pi" stoichiometry="2"/>
                </listOfProducts>
                <listOfModifiers>
                    <modifierSpeciesReference species="Variable__CELL_CYTOPLASM_E_ADPRT"/>
                    <modifierSpeciesReference species="Variable__CELL_CYTOPLASM_AC_Purine"/>
                </listOfModifiers>
                <kineticLaw>
                    <math xmlns="http://www.w3.org/1998/Math/MathML">
                        <apply>
                            <divide/>
                            <apply>
                                <times/>
                                <apply>
                                    <divide/>
                                    <apply>
                                        <divide/>
                                        <apply>
                                            <divide/>
                                            <apply>
                                                <times/>
                                                <ci>
                                                    Variable__CELL_CYTOPLASM_AC_Purine
                                                </ci>
                                                <cn type="e-notation">
                                                    1
                                                    <sep/>
                                                    -13
                                                </cn>
                                                <ci>
                                                    N_A
                                                </ci>
                                            </apply>
                                            <cn type="integer">
                                                1000
                                            </cn>
                                        </apply>
                                        <cn type="integer">
                                            1000
                                        </cn>
                                    </apply>
                                    <cn type="integer">
                                        3600
                                    </cn>
                                </apply>
                                <apply>
                                    <divide/>
                                    <apply>
                                        <times/>
                                        <cn type="integer">
                                            1000
                                        </cn>
                                        <ci>
                                            Variable__CELL_CYTOPLASM_ADE
                                        </ci>
                                    </apply>
                                    <apply>
                                        <plus/>
                                        <ci>
                                            KmA
                                        </ci>
                                        <apply>
                                            <times/>
                                            <cn type="integer">
                                                1000
                                            </cn>
                                            <ci>
                                                Variable__CELL_CYTOPLASM_ADE
                                            </ci>
                                        </apply>
                                    </apply>
                                </apply>
                                <apply>
                                    <divide/>
                                    <apply>
                                        <times/>
                                        <cn type="integer">
                                            1000
                                        </cn>
                                        <ci>
                                            Variable__CELL_CYTOPLASM_PRPP
                                        </ci>
                                    </apply>
                                    <apply>
                                        <plus/>
                                        <ci>
                                            KmB
                                        </ci>
                                        <apply>
                                            <times/>
                                            <cn type="integer">
                                                1000
                                            </cn>
                                            <ci>
                                                Variable__CELL_CYTOPLASM_PRPP
                                            </ci>
                                        </apply>
                                    </apply>
                                </apply>
                                <ci>
                                    Vm
                                </ci>
                                <cn type="e-notation">
                                    1
                                    <sep/>
                                    -13
                                </cn>
                                <ci>
                                    N_A
                                </ci>
                                <ci>
                                    Variable__CELL_CYTOPLASM_E_ADPRT
                                </ci>
                                <cn type="e-notation">
                                    1
                                    <sep/>
                                    -13
                                </cn>
                                <ci>
                                    N_A
                                </ci>
                            </apply>
                            <ci>
                                N_A
                            </ci>
                        </apply>
                    </math>
                    <listOfParameters>
                        <parameter id="Name" name="Name" value="Adenine_phosphoribosyl_transferase"/>
                        <parameter id="StepperID" name="StepperID" value="DE1"/>
                        <parameter id="Priority" name="Priority" value="0"/>
                        <parameter id="KmA" name="KmA" value="0.0023"/>
                        <parameter id="KmB" name="KmB" value="0.0195"/>
                        <parameter id="Vm" name="Vm" value="0.078"/>
                    </listOfParameters>
                </kineticLaw>
            </reaction>
            <reaction id="Process__CELL_CYTOPLASM_E_AK" name="E_AK" reversible="true">
                <listOfReactants>
                    <speciesReference species="Variable__CELL_CYTOPLASM_ADO"/>
                    <speciesReference species="Variable__CELL_CYTOPLASM_MgATP"/>
                </listOfReactants>
                <listOfProducts>
                    <speciesReference species="Variable__CELL_CYTOPLASM_MgADP"/>
                    <speciesReference species="Variable__CELL_CYTOPLASM_fAMP"/>
                </listOfProducts>
                <listOfModifiers>
                    <modifierSpeciesReference species="Variable__CELL_CYTOPLASM_E_AK"/>
                    <modifierSpeciesReference species="Variable__CELL_CYTOPLASM_AC_Enzyme"/>
                </listOfModifiers>
                <kineticLaw>
                    <math xmlns="http://www.w3.org/1998/Math/MathML">
                        <apply>
                            <divide/>
                            <apply>
                                <times/>
                                <apply>
                                    <divide/>
                                    <apply>
                                        <divide/>
                                        <apply>
                                            <times/>
                                            <ci>
                                                Variable__CELL_CYTOPLASM_AC_Enzyme
                                            </ci>
                                            <cn type="e-notation">
                                                1
                                                <sep/>
                                                -13
                                            </cn>
                                            <ci>
                                                N_A
                                            </ci>
                                        </apply>
                                        <cn type="integer">
                                            1000
                                        </cn>
                                    </apply>
                                    <cn type="integer">
                                        1000000
                                    </cn>
                                </apply>
                                <apply>
                                    <divide/>
                                    <apply>
                                        <times/>
                                        <ci>
                                            Vm
                                        </ci>
                                        <cn type="integer">
                                            1000000
                                        </cn>
                                        <ci>
                                            Variable__CELL_CYTOPLASM_ADO
                                        </ci>
                                        <cn type="integer">
                                            1000000
                                        </cn>
                                        <ci>
                                            Variable__CELL_CYTOPLASM_MgATP
                                        </ci>
                                    </apply>
                                    <apply>
                                        <plus/>
                                        <apply>
                                            <times/>
                                            <ci>
                                                KiA
                                            </ci>
                                            <ci>
                                                KmB
                                            </ci>
                                        </apply>
                                        <apply>
                                            <times/>
                                            <ci>
                                                KmA
                                            </ci>
                                            <cn type="integer">
                                                1000000
                                            </cn>
                                            <ci>
                                                Variable__CELL_CYTOPLASM_MgATP
                                            </ci>
                                        </apply>
                                        <apply>
                                            <times/>
                                            <ci>
                                                KmB
                                            </ci>
                                            <cn type="integer">
                                                1000000
                                            </cn>
                                            <ci>
                                                Variable__CELL_CYTOPLASM_ADO
                                            </ci>
                                        </apply>
                                        <apply>
                                            <times/>
                                            <cn type="integer">
                                                1000000
                                            </cn>
                                            <ci>
                                                Variable__CELL_CYTOPLASM_ADO
                                            </ci>
                                            <cn type="integer">
                                                1000000
                                            </cn>
                                            <ci>
                                                Variable__CELL_CYTOPLASM_MgATP
                                            </ci>
                                        </apply>
                                    </apply>
                                </apply>
                                <cn type="e-notation">
                                    1
                                    <sep/>
                                    -13
                                </cn>
                                <ci>
                                    N_A
                                </ci>
                            </apply>
                            <ci>
                                N_A
                            </ci>
                        </apply>
                    </math>
                    <listOfParameters>
                        <parameter id="Name" name="Name" value="Adenosine_kinase"/>
                        <parameter id="StepperID" name="StepperID" value="DE1"/>
                        <parameter id="Priority" name="Priority" value="0"/>
                        <parameter id="KiA" name="KiA" value="0.54"/>
                        <parameter id="KmA" name="KmA" value="1.75"/>
                        <parameter id="KmB" name="KmB" value="27.0"/>
                        <parameter id="Vm" name="Vm" value="0.55"/>
                    </listOfParameters>
                </kineticLaw>
            </reaction>
            <reaction id="Process__CELL_CYTOPLASM_E_ALD" name="E_ALD" reversible="true">
                <listOfReactants>
                    <speciesReference species="Variable__CELL_CYTOPLASM_FDP"/>
                </listOfReactants>
                <listOfProducts>
                    <speciesReference species="Variable__CELL_CYTOPLASM_GA3P"/>
                    <speciesReference species="Variable__CELL_CYTOPLASM_DHAP"/>
                </listOfProducts>
                <listOfModifiers>
                    <modifierSpeciesReference species="Variable__CELL_CYTOPLASM_E_ALD"/>
                    <modifierSpeciesReference species="Variable__CELL_CYTOPLASM_AC_Enzyme"/>
                    <modifierSpeciesReference species="Variable__CELL_CYTOPLASM_f23DPG"/>
                </listOfModifiers>
                <kineticLaw>
                    <math xmlns="http://www.w3.org/1998/Math/MathML">
                        <apply>
                            <divide/>
                            <apply>
                                <times/>
                                <ci>
                                    Variable__CELL_CYTOPLASM_E_ALD
                                </ci>
                                <cn type="e-notation">
                                    1
                                    <sep/>
                                    -13
                                </cn>
                                <ci>
                                    N_A
                                </ci>
                                <apply>
                                    <divide/>
                                    <apply>
                                        <minus/>
                                        <apply>
                                            <times/>
                                            <ci>
                                                kcatf
                                            </ci>
                                            <apply>
                                                <divide/>
                                                <apply>
                                                    <times/>
                                                    <cn type="integer">
                                                        1000000
                                                    </cn>
                                                    <ci>
                                                        Variable__CELL_CYTOPLASM_FDP
                                                    </ci>
                                                </apply>
                                                <ci>
                                                    KmA
                                                </ci>
                                            </apply>
                                        </apply>
                                        <apply>
                                            <times/>
                                            <ci>
                                                kcatr
                                            </ci>
                                            <apply>
                                                <divide/>
                                                <apply>
                                                    <times/>
                                                    <cn type="integer">
                                                        1000000
                                                    </cn>
                                                    <ci>
                                                        Variable__CELL_CYTOPLASM_GA3P
                                                    </ci>
                                                </apply>
                                                <ci>
                                                    KmP
                                                </ci>
                                            </apply>
                                            <apply>
                                                <divide/>
                                                <apply>
                                                    <times/>
                                                    <cn type="integer">
                                                        1000000
                                                    </cn>
                                                    <ci>
                                                        Variable__CELL_CYTOPLASM_DHAP
                                                    </ci>
                                                </apply>
                                                <ci>
                                                    KiQ
                                                </ci>
                                            </apply>
                                        </apply>
                                    </apply>
                                    <apply>
                                        <plus/>
                                        <cn type="integer">
                                            1
                                        </cn>
                                        <apply>
                                            <divide/>
                                            <apply>
                                                <times/>
                                                <cn type="integer">
                                                    1000000
                                                </cn>
                                                <ci>
                                                    Variable__CELL_CYTOPLASM_f23DPG
                                                </ci>
                                            </apply>
                                            <ci>
                                                KiI
                                            </ci>
                                        </apply>
                                        <apply>
                                            <divide/>
                                            <apply>
                                                <times/>
                                                <cn type="integer">
                                                    1000000
                                                </cn>
                                                <ci>
                                                    Variable__CELL_CYTOPLASM_FDP
                                                </ci>
                                            </apply>
                                            <ci>
                                                KmA
                                            </ci>
                                        </apply>
                                        <apply>
                                            <divide/>
                                            <apply>
                                                <times/>
                                                <ci>
                                                    KmQ
                                                </ci>
                                                <apply>
                                                    <divide/>
                                                    <apply>
                                                        <times/>
                                                        <cn type="integer">
                                                            1000000
                                                        </cn>
                                                        <ci>
                                                            Variable__CELL_CYTOPLASM_GA3P
                                                        </ci>
                                                    </apply>
                                                    <ci>
                                                        KmP
                                                    </ci>
                                                </apply>
                                            </apply>
                                            <ci>
                                                KiQ
                                            </ci>
                                        </apply>
                                        <cn type="integer">
                                            1
                                        </cn>
                                        <apply>
                                            <divide/>
                                            <apply>
                                                <times/>
                                                <cn type="integer">
                                                    1000000
                                                </cn>
                                                <ci>
                                                    Variable__CELL_CYTOPLASM_f23DPG
                                                </ci>
                                            </apply>
                                            <ci>
                                                KiI
                                            </ci>
                                        </apply>
                                        <apply>
                                            <divide/>
                                            <apply>
                                                <times/>
                                                <cn type="integer">
                                                    1000000
                                                </cn>
                                                <ci>
                                                    Variable__CELL_CYTOPLASM_DHAP
                                                </ci>
                                            </apply>
                                            <ci>
                                                KiQ
                                            </ci>
                                        </apply>
                                        <apply>
                                            <divide/>
                                            <apply>
                                                <times/>
                                                <ci>
                                                    KmQ
                                                </ci>
                                                <apply>
                                                    <divide/>
                                                    <apply>
                                                        <times/>
                                                        <cn type="integer">
                                                            1000000
                                                        </cn>
                                                        <ci>
                                                            Variable__CELL_CYTOPLASM_FDP
                                                        </ci>
                                                    </apply>
                                                    <ci>
                                                        KiA
                                                    </ci>
                                                </apply>
                                                <apply>
                                                    <divide/>
                                                    <apply>
                                                        <times/>
                                                        <cn type="integer">
                                                            1000000
                                                        </cn>
                                                        <ci>
                                                            Variable__CELL_CYTOPLASM_GA3P
                                                        </ci>
                                                    </apply>
                                                    <ci>
                                                        KmP
                                                    </ci>
                                                </apply>
                                            </apply>
                                            <ci>
                                                KiQ
                                            </ci>
                                        </apply>
                                        <apply>
                                            <times/>
                                            <apply>
                                                <divide/>
                                                <apply>
                                                    <times/>
                                                    <cn type="integer">
                                                        1000000
                                                    </cn>
                                                    <ci>
                                                        Variable__CELL_CYTOPLASM_GA3P
                                                    </ci>
                                                </apply>
                                                <ci>
                                                    KmP
                                                </ci>
                                            </apply>
                                            <apply>
                                                <divide/>
                                                <apply>
                                                    <times/>
                                                    <cn type="integer">
                                                        1000000
                                                    </cn>
                                                    <ci>
                                                        Variable__CELL_CYTOPLASM_DHAP
                                                    </ci>
                                                </apply>
                                                <ci>
                                                    KiQ
                                                </ci>
                                            </apply>
                                        </apply>
                                    </apply>
                                </apply>
                                <apply>
                                    <divide/>
                                    <apply>
                                        <times/>
                                        <ci>
                                            Variable__CELL_CYTOPLASM_AC_Enzyme
                                        </ci>
                                        <cn type="e-notation">
                                            1
                                            <sep/>
                                            -13
                                        </cn>
                                        <ci>
                                            N_A
                                        </ci>
                                    </apply>
                                    <cn type="integer">
                                        1000
                                    </cn>
                                </apply>
                            </apply>
                            <ci>
                                N_A
                            </ci>
                        </apply>
                    </math>
                    <listOfParameters>
                        <parameter id="Name" name="Name" value="Aldolase"/>
                        <parameter id="StepperID" name="StepperID" value="DE1"/>
                        <parameter id="Priority" name="Priority" value="0"/>
                        <parameter id="KiA" name="KiA" value="19.8"/>
                        <parameter id="KiI" name="KiI" value="1500.0"/>
                        <parameter id="KiQ" name="KiQ" value="11.0"/>
                        <parameter id="KmA" name="KmA" value="16.5"/>
                        <parameter id="KmP" name="KmP" value="190.0"/>
                        <parameter id="KmQ" name="KmQ" value="35.0"/>
                        <parameter id="kcatf" name="kcatf" value="68.0"/>
                        <parameter id="kcatr" name="kcatr" value="234.0"/>
                    </listOfParameters>
                </kineticLaw>
            </reaction>
            <reaction id="Process__CELL_CYTOPLASM_E_AMPDA" name="E_AMPDA" reversible="true">
                <listOfReactants>
                    <speciesReference species="Variable__CELL_CYTOPLASM_fAMP"/>
                </listOfReactants>
                <listOfProducts>
                    <speciesReference species="Variable__CELL_CYTOPLASM_IMP"/>
                </listOfProducts>
                <listOfModifiers>
                    <modifierSpeciesReference species="Variable__CELL_CYTOPLASM_E_AMPDA"/>
                    <modifierSpeciesReference species="Variable__CELL_CYTOPLASM_AC_Purine"/>
                </listOfModifiers>
                <kineticLaw>
                    <math xmlns="http://www.w3.org/1998/Math/MathML">
                        <apply>
                            <divide/>
                            <apply>
                                <times/>
                                <apply>
                                    <divide/>
                                    <apply>
                                        <times/>
                                        <cn type="integer">
                                            1000
                                        </cn>
                                        <ci>
                                            Variable__CELL_CYTOPLASM_fAMP
                                        </ci>
                                        <ci>
                                            Vm
                                        </ci>
                                        <cn type="e-notation">
                                            1
                                            <sep/>
                                            -13
                                        </cn>
                                        <ci>
                                            N_A
                                        </ci>
                                    </apply>
                                    <apply>
                                        <plus/>
                                        <ci>
                                            Km
                                        </ci>
                                        <apply>
                                            <times/>
                                            <cn type="integer">
                                                1000
                                            </cn>
                                            <ci>
                                                Variable__CELL_CYTOPLASM_fAMP
                                            </ci>
                                        </apply>
                                    </apply>
                                </apply>
                                <apply>
                                    <divide/>
                                    <apply>
                                        <divide/>
                                        <apply>
                                            <divide/>
                                            <apply>
                                                <times/>
                                                <ci>
                                                    Variable__CELL_CYTOPLASM_AC_Purine
                                                </ci>
                                                <cn type="e-notation">
                                                    1
                                                    <sep/>
                                                    -13
                                                </cn>
                                                <ci>
                                                    N_A
                                                </ci>
                                            </apply>
                                            <cn type="integer">
                                                1000
                                            </cn>
                                        </apply>
                                        <cn type="integer">
                                            1000
                                        </cn>
                                    </apply>
                                    <cn type="integer">
                                        3600
                                    </cn>
                                </apply>
                            </apply>
                            <ci>
                                N_A
                            </ci>
                        </apply>
                    </math>
                    <listOfParameters>
                        <parameter id="Name" name="Name" value="AMP_deaminase"/>
                        <parameter id="StepperID" name="StepperID" value="DE1"/>
                        <parameter id="Priority" name="Priority" value="0"/>
                        <parameter id="Km" name="Km" value="0.8"/>
                        <parameter id="Vm" name="Vm" value="0.01"/>
                    </listOfParameters>
                </kineticLaw>
            </reaction>
            <reaction id="Process__CELL_CYTOPLASM_E_AMPase" name="E_AMPase" reversible="true">
                <listOfReactants>
                    <speciesReference species="Variable__CELL_CYTOPLASM_fAMP"/>
                </listOfReactants>
                <listOfProducts>
                    <speciesReference species="Variable__CELL_CYTOPLASM_ADO"/>
                    <speciesReference species="Variable__CELL_CYTOPLASM_Pi"/>
                </listOfProducts>
                <listOfModifiers>
                    <modifierSpeciesReference species="Variable__CELL_CYTOPLASM_E_AMPase"/>
                    <modifierSpeciesReference species="Variable__CELL_CYTOPLASM_AC_Purine"/>
                </listOfModifiers>
                <kineticLaw>
                    <math xmlns="http://www.w3.org/1998/Math/MathML">
                        <apply>
                            <divide/>
                            <apply>
                                <times/>
                                <ci>
                                    k
                                </ci>
                                <ci>
                                    Variable__CELL_CYTOPLASM_fAMP
                                </ci>
                                <apply>
                                    <divide/>
                                    <apply>
                                        <divide/>
                                        <apply>
                                            <times/>
                                            <ci>
                                                Variable__CELL_CYTOPLASM_AC_Purine
                                            </ci>
                                            <cn type="e-notation">
                                                1
                                                <sep/>
                                                -13
                                            </cn>
                                            <ci>
                                                N_A
                                            </ci>
                                        </apply>
                                        <cn type="integer">
                                            1000
                                        </cn>
                                    </apply>
                                    <cn type="integer">
                                        3600
                                    </cn>
                                </apply>
                                <cn type="e-notation">
                                    1
                                    <sep/>
                                    -13
                                </cn>
                                <ci>
                                    N_A
                                </ci>
                            </apply>
                            <ci>
                                N_A
                            </ci>
                        </apply>
                    </math>
                    <listOfParameters>
                        <parameter id="Name" name="Name" value="AMP_phosphohydrolase"/>
                        <parameter id="StepperID" name="StepperID" value="DE1"/>
                        <parameter id="Priority" name="Priority" value="0"/>
                        <parameter id="k" name="k" value="1.58"/>
                    </listOfParameters>
                </kineticLaw>
            </reaction>
            <reaction id="Process__CELL_CYTOPLASM_E_APK" name="E_APK" reversible="true">
                <listOfReactants>
                    <speciesReference species="Variable__CELL_CYTOPLASM_fADP"/>
                    <speciesReference species="Variable__CELL_CYTOPLASM_MgADP"/>
                </listOfReactants>
                <listOfProducts>
                    <speciesReference species="Variable__CELL_CYTOPLASM_fAMP"/>
                    <speciesReference species="Variable__CELL_CYTOPLASM_MgATP"/>
                </listOfProducts>
                <listOfModifiers>
                    <modifierSpeciesReference species="Variable__CELL_CYTOPLASM_E_APK"/>
                    <modifierSpeciesReference species="Variable__CELL_CYTOPLASM_AC_Purine"/>
                    <modifierSpeciesReference species="Variable__CELL_CYTOPLASM_Mg"/>
                </listOfModifiers>
                <kineticLaw>
                    <math xmlns="http://www.w3.org/1998/Math/MathML">
                        <apply>
                            <divide/>
                            <apply>
                                <times/>
                                <apply>
                                    <divide/>
                                    <apply>
                                        <times/>
                                        <ci>
                                            Variable__CELL_CYTOPLASM_AC_Purine
                                        </ci>
                                        <cn type="e-notation">
                                            1
                                            <sep/>
                                            -13
                                        </cn>
                                        <ci>
                                            N_A
                                        </ci>
                                    </apply>
                                    <cn type="integer">
                                        1000
                                    </cn>
                                </apply>
                                <ci>
                                    Variable__CELL_CYTOPLASM_E_APK
                                </ci>
                                <cn type="e-notation">
                                    1
                                    <sep/>
                                    -13
                                </cn>
                                <ci>
                                    N_A
                                </ci>
                                <apply>
                                    <divide/>
                                    <apply>
                                        <minus/>
                                        <apply>
                                            <times/>
                                            <ci>
                                                kcatf
                                            </ci>
                                            <apply>
                                                <divide/>
                                                <apply>
                                                    <times/>
                                                    <cn type="integer">
                                                        1000
                                                    </cn>
                                                    <ci>
                                                        Variable__CELL_CYTOPLASM_fADP
                                                    </ci>
                                                </apply>
                                                <ci>
                                                    KmA
                                                </ci>
                                            </apply>
                                            <apply>
                                                <divide/>
                                                <apply>
                                                    <times/>
                                                    <cn type="integer">
                                                        1000
                                                    </cn>
                                                    <ci>
                                                        Variable__CELL_CYTOPLASM_MgADP
                                                    </ci>
                                                </apply>
                                                <ci>
                                                    KmB
                                                </ci>
                                            </apply>
                                        </apply>
                                        <apply>
                                            <times/>
                                            <ci>
                                                kcatr
                                            </ci>
                                            <apply>
                                                <divide/>
                                                <apply>
                                                    <times/>
                                                    <cn type="integer">
                                                        1000
                                                    </cn>
                                                    <ci>
                                                        Variable__CELL_CYTOPLASM_fAMP
                                                    </ci>
                                                </apply>
                                                <ci>
                                                    KmP
                                                </ci>
                                            </apply>
                                            <apply>
                                                <divide/>
                                                <apply>
                                                    <times/>
                                                    <cn type="integer">
                                                        1000
                                                    </cn>
                                                    <ci>
                                                        Variable__CELL_CYTOPLASM_MgATP
                                                    </ci>
                                                </apply>
                                                <ci>
                                                    KmQ
                                                </ci>
                                            </apply>
                                        </apply>
                                    </apply>
                                    <apply>
                                        <plus/>
                                        <cn type="integer">
                                            1
                                        </cn>
                                        <apply>
                                            <divide/>
                                            <apply>
                                                <times/>
                                                <cn type="integer">
                                                    1000
                                                </cn>
                                                <ci>
                                                    Variable__CELL_CYTOPLASM_fADP
                                                </ci>
                                            </apply>
                                            <ci>
                                                KmA
                                            </ci>
                                        </apply>
                                        <apply>
                                            <divide/>
                                            <apply>
                                                <times/>
                                                <cn type="integer">
                                                    1000
                                                </cn>
                                                <ci>
                                                    Variable__CELL_CYTOPLASM_MgADP
                                                </ci>
                                            </apply>
                                            <ci>
                                                KmB
                                            </ci>
                                        </apply>
                                        <apply>
                                            <times/>
                                            <apply>
                                                <divide/>
                                                <apply>
                                                    <times/>
                                                    <cn type="integer">
                                                        1000
                                                    </cn>
                                                    <ci>
                                                        Variable__CELL_CYTOPLASM_fADP
                                                    </ci>
                                                </apply>
                                                <ci>
                                                    KmA
                                                </ci>
                                            </apply>
                                            <apply>
                                                <divide/>
                                                <apply>
                                                    <times/>
                                                    <cn type="integer">
                                                        1000
                                                    </cn>
                                                    <ci>
                                                        Variable__CELL_CYTOPLASM_MgADP
                                                    </ci>
                                                </apply>
                                                <ci>
                                                    KmB
                                                </ci>
                                            </apply>
                                        </apply>
                                        <apply>
                                            <divide/>
                                            <apply>
                                                <times/>
                                                <cn type="integer">
                                                    1000
                                                </cn>
                                                <ci>
                                                    Variable__CELL_CYTOPLASM_fAMP
                                                </ci>
                                            </apply>
                                            <ci>
                                                KmP
                                            </ci>
                                        </apply>
                                        <apply>
                                            <divide/>
                                            <apply>
                                                <times/>
                                                <cn type="integer">
                                                    1000
                                                </cn>
                                                <ci>
                                                    Variable__CELL_CYTOPLASM_MgATP
                                                </ci>
                                            </apply>
                                            <ci>
                                                KmQ
                                            </ci>
                                        </apply>
                                        <apply>
                                            <times/>
                                            <apply>
                                                <divide/>
                                                <apply>
                                                    <times/>
                                                    <cn type="integer">
                                                        1000
                                                    </cn>
                                                    <ci>
                                                        Variable__CELL_CYTOPLASM_fAMP
                                                    </ci>
                                                </apply>
                                                <ci>
                                                    KmP
                                                </ci>
                                            </apply>
                                            <apply>
                                                <divide/>
                                                <apply>
                                                    <times/>
                                                    <cn type="integer">
                                                        1000
                                                    </cn>
                                                    <ci>
                                                        Variable__CELL_CYTOPLASM_MgATP
                                                    </ci>
                                                </apply>
                                                <ci>
                                                    KmQ
                                                </ci>
                                            </apply>
                                        </apply>
                                    </apply>
                                </apply>
                            </apply>
                            <ci>
                                N_A
                            </ci>
                        </apply>
                    </math>
                    <listOfParameters>
                        <parameter id="Name" name="Name" value="Adenylate_kinase"/>
                        <parameter id="StepperID" name="StepperID" value="DE1"/>
                        <parameter id="Priority" name="Priority" value="0"/>
                        <parameter id="KmA" name="KmA" value="0.01"/>
                        <parameter id="KmB" name="KmB" value="0.1"/>
                        <parameter id="KmP" name="KmP" value="0.11"/>
                        <parameter id="KmQ" name="KmQ" value="0.067"/>
                        <parameter id="kcatf" name="kcatf" value="2080.0"/>
                        <parameter id="kcatr" name="kcatr" value="3800.0"/>
                    </listOfParameters>
                </kineticLaw>
            </reaction>
            <reaction id="Process__CELL_CYTOPLASM_E_ATPase" name="E_ATPase" reversible="true">
                <listOfReactants>
                    <speciesReference species="Variable__CELL_CYTOPLASM_MgATP"/>
                </listOfReactants>
                <listOfProducts>
                    <speciesReference species="Variable__CELL_CYTOPLASM_MgADP"/>
                    <speciesReference species="Variable__CELL_CYTOPLASM_Pi"/>
                </listOfProducts>
                <listOfModifiers>
                    <modifierSpeciesReference species="Variable__CELL_CYTOPLASM_E_ATPase"/>
                    <modifierSpeciesReference species="Variable__CELL_CYTOPLASM_AC_Enzyme"/>
                </listOfModifiers>
                <kineticLaw>
                    <math xmlns="http://www.w3.org/1998/Math/MathML">
                        <apply>
                            <divide/>
                            <apply>
                                <divide/>
                                <apply>
                                    <divide/>
                                    <apply>
                                        <times/>
                                        <ci>
                                            Variable__CELL_CYTOPLASM_MgATP
                                        </ci>
                                        <ci>
                                            k
                                        </ci>
                                        <cn type="e-notation">
                                            1
                                            <sep/>
                                            -13
                                        </cn>
                                        <ci>
                                            N_A
                                        </ci>
                                        <ci>
                                            Variable__CELL_CYTOPLASM_AC_Enzyme
                                        </ci>
                                        <cn type="e-notation">
                                            1
                                            <sep/>
                                            -13
                                        </cn>
                                        <ci>
                                            N_A
                                        </ci>
                                        <cn type="integer">
                                            2
                                        </cn>
                                    </apply>
                                    <cn type="integer">
                                        1000
                                    </cn>
                                </apply>
                                <cn type="integer">
                                    3600
                                </cn>
                            </apply>
                            <ci>
                                N_A
                            </ci>
                        </apply>
                    </math>
                    <listOfParameters>
                        <parameter id="Name" name="Name" value="ATP_phosphohydrolase"/>
                        <parameter id="StepperID" name="StepperID" value="DE1"/>
                        <parameter id="Priority" name="Priority" value="0"/>
                        <parameter id="k" name="k" value="0.356"/>
                    </listOfParameters>
                </kineticLaw>
            </reaction>
            <reaction id="Process__CELL_CYTOPLASM_E_EN" name="E_EN" reversible="true">
                <listOfReactants>
                    <speciesReference species="Variable__CELL_CYTOPLASM__2PG"/>
                </listOfReactants>
                <listOfProducts>
                    <speciesReference species="Variable__CELL_CYTOPLASM_PEP"/>
                </listOfProducts>
                <listOfModifiers>
                    <modifierSpeciesReference species="Variable__CELL_CYTOPLASM_E_EN"/>
                    <modifierSpeciesReference species="Variable__CELL_CYTOPLASM_AC_Enzyme"/>
                    <modifierSpeciesReference species="Variable__CELL_CYTOPLASM_Mg"/>
                </listOfModifiers>
                <kineticLaw>
                    <math xmlns="http://www.w3.org/1998/Math/MathML">
                        <apply>
                            <divide/>
                            <apply>
                                <times/>
                                <ci>
                                    Variable__CELL_CYTOPLASM_E_EN
                                </ci>
                                <cn type="e-notation">
                                    1
                                    <sep/>
                                    -13
                                </cn>
                                <ci>
                                    N_A
                                </ci>
                                <apply>
                                    <divide/>
                                    <apply>
                                        <minus/>
                                        <apply>
                                            <times/>
                                            <ci>
                                                kcatf
                                            </ci>
                                            <apply>
                                                <divide/>
                                                <apply>
                                                    <times/>
                                                    <cn type="integer">
                                                        1000000
                                                    </cn>
                                                    <ci>
                                                        Variable__CELL_CYTOPLASM__2PG
                                                    </ci>
                                                </apply>
                                                <ci>
                                                    KmPG
                                                </ci>
                                            </apply>
                                            <apply>
                                                <divide/>
                                                <apply>
                                                    <times/>
                                                    <cn type="integer">
                                                        1000000
                                                    </cn>
                                                    <ci>
                                                        Variable__CELL_CYTOPLASM_Mg
                                                    </ci>
                                                </apply>
                                                <ci>
                                                    KiMg
                                                </ci>
                                            </apply>
                                        </apply>
                                        <apply>
                                            <times/>
                                            <ci>
                                                kcatr
                                            </ci>
                                            <apply>
                                                <divide/>
                                                <apply>
                                                    <times/>
                                                    <cn type="integer">
                                                        1000000
                                                    </cn>
                                                    <ci>
                                                        Variable__CELL_CYTOPLASM_Mg
                                                    </ci>
                                                </apply>
                                                <ci>
                                                    KmMg
                                                </ci>
                                            </apply>
                                            <apply>
                                                <divide/>
                                                <apply>
                                                    <times/>
                                                    <cn type="integer">
                                                        1000000
                                                    </cn>
                                                    <ci>
                                                        Variable__CELL_CYTOPLASM_PEP
                                                    </ci>
                                                </apply>
                                                <ci>
                                                    KiPEP
                                                </ci>
                                            </apply>
                                        </apply>
                                    </apply>
                                    <apply>
                                        <plus/>
                                        <cn type="integer">
                                            1
                                        </cn>
                                        <apply>
                                            <divide/>
                                            <apply>
                                                <times/>
                                                <cn type="integer">
                                                    1000000
                                                </cn>
                                                <ci>
                                                    Variable__CELL_CYTOPLASM__2PG
                                                </ci>
                                            </apply>
                                            <ci>
                                                KiPG
                                            </ci>
                                        </apply>
                                        <apply>
                                            <divide/>
                                            <apply>
                                                <times/>
                                                <cn type="integer">
                                                    1000000
                                                </cn>
                                                <ci>
                                                    Variable__CELL_CYTOPLASM_Mg
                                                </ci>
                                            </apply>
                                            <ci>
                                                KiMg
                                            </ci>
                                        </apply>
                                        <apply>
                                            <times/>
                                            <apply>
                                                <divide/>
                                                <apply>
                                                    <times/>
                                                    <cn type="integer">
                                                        1000000
                                                    </cn>
                                                    <ci>
                                                        Variable__CELL_CYTOPLASM__2PG
                                                    </ci>
                                                </apply>
                                                <ci>
                                                    KmPG
                                                </ci>
                                            </apply>
                                            <apply>
                                                <divide/>
                                                <apply>
                                                    <times/>
                                                    <cn type="integer">
                                                        1000000
                                                    </cn>
                                                    <ci>
                                                        Variable__CELL_CYTOPLASM_Mg
                                                    </ci>
                                                </apply>
                                                <ci>
                                                    KiMg
                                                </ci>
                                            </apply>
                                        </apply>
                                        <apply>
                                            <divide/>
                                            <apply>
                                                <times/>
                                                <cn type="integer">
                                                    1000000
                                                </cn>
                                                <ci>
                                                    Variable__CELL_CYTOPLASM_PEP
                                                </ci>
                                            </apply>
                                            <ci>
                                                KiPEP
                                            </ci>
                                        </apply>
                                        <apply>
                                            <times/>
                                            <apply>
                                                <divide/>
                                                <apply>
                                                    <times/>
                                                    <cn type="integer">
                                                        1000000
                                                    </cn>
                                                    <ci>
                                                        Variable__CELL_CYTOPLASM_Mg
                                                    </ci>
                                                </apply>
                                                <ci>
                                                    KmMg
                                                </ci>
                                            </apply>
                                            <apply>
                                                <divide/>
                                                <apply>
                                                    <times/>
                                                    <cn type="integer">
                                                        1000000
                                                    </cn>
                                                    <ci>
                                                        Variable__CELL_CYTOPLASM_PEP
                                                    </ci>
                                                </apply>
                                                <ci>
                                                    KiPEP
                                                </ci>
                                            </apply>
                                        </apply>
                                    </apply>
                                </apply>
                                <apply>
                                    <divide/>
                                    <apply>
                                        <times/>
                                        <ci>
                                            Variable__CELL_CYTOPLASM_AC_Enzyme
                                        </ci>
                                        <cn type="e-notation">
                                            1
                                            <sep/>
                                            -13
                                        </cn>
                                        <ci>
                                            N_A
                                        </ci>
                                    </apply>
                                    <cn type="integer">
                                        1000
                                    </cn>
                                </apply>
                            </apply>
                            <ci>
                                N_A
                            </ci>
                        </apply>
                    </math>
                    <listOfParameters>
                        <parameter id="Name" name="Name" value="Enolase"/>
                        <parameter id="StepperID" name="StepperID" value="DE1"/>
                        <parameter id="Priority" name="Priority" value="0"/>
                        <parameter id="KiMg" name="KiMg" value="460.0"/>
                        <parameter id="KiPEP" name="KiPEP" value="310.0"/>
                        <parameter id="KiPG" name="KiPG" value="140.0"/>
                        <parameter id="KmMg" name="KmMg" value="46.0"/>
                        <parameter id="KmPEP" name="KmPEP" value="310.0"/>
                        <parameter id="KmPG" name="KmPG" value="140.0"/>
                        <parameter id="kcatf" name="kcatf" value="190.0"/>
                        <parameter id="kcatr" name="kcatr" value="50.0"/>
                    </listOfParameters>
                </kineticLaw>
            </reaction>
            <reaction id="Process__CELL_CYTOPLASM_E_G6PDH" name="E_G6PDH" reversible="true">
                <listOfReactants>
                    <speciesReference species="Variable__CELL_CYTOPLASM_NADP"/>
                    <speciesReference species="Variable__CELL_CYTOPLASM_G6P"/>
                </listOfReactants>
                <listOfProducts>
                    <speciesReference species="Variable__CELL_CYTOPLASM_GL6P"/>
                    <speciesReference species="Variable__CELL_CYTOPLASM_NADPH"/>
                </listOfProducts>
                <listOfModifiers>
                    <modifierSpeciesReference species="Variable__CELL_CYTOPLASM_E_G6PDH"/>
                    <modifierSpeciesReference species="Variable__CELL_CYTOPLASM_AC_Enzyme"/>
                    <modifierSpeciesReference species="Variable__CELL_CYTOPLASM_MgATP"/>
                    <modifierSpeciesReference species="Variable__CELL_CYTOPLASM_f23DPG"/>
                    <modifierSpeciesReference species="Variable__CELL_CYTOPLASM_GSH"/>
                    <modifierSpeciesReference species="Variable__CELL_CYTOPLASM_GSSG"/>
                </listOfModifiers>
                <kineticLaw>
                    <math xmlns="http://www.w3.org/1998/Math/MathML">
                        <apply>
                            <divide/>
                            <apply>
                                <times/>
                                <apply>
                                    <divide/>
                                    <apply>
                                        <times/>
                                        <ci>
                                            Vm
                                        </ci>
                                        <apply>
                                            <divide/>
                                            <apply>
                                                <times/>
                                                <cn type="integer">
                                                    1000000
                                                </cn>
                                                <ci>
                                                    Variable__CELL_CYTOPLASM_NADP
                                                </ci>
                                                <cn type="integer">
                                                    1000000
                                                </cn>
                                                <ci>
                                                    Variable__CELL_CYTOPLASM_G6P
                                                </ci>
                                            </apply>
                                            <apply>
                                                <times/>
                                                <ci>
                                                    K_NADP
                                                </ci>
                                                <ci>
                                                    K_G6P
                                                </ci>
                                            </apply>
                                        </apply>
                                    </apply>
                                    <apply>
                                        <plus/>
                                        <cn type="integer">
                                            1
                                        </cn>
                                        <apply>
                                            <divide/>
                                            <apply>
                                                <times/>
                                                <cn type="integer">
                                                    1000000
                                                </cn>
                                                <ci>
                                                    Variable__CELL_CYTOPLASM_NADP
                                                </ci>
                                                <apply>
                                                    <plus/>
                                                    <cn type="integer">
                                                        1
                                                    </cn>
                                                    <apply>
                                                        <divide/>
                                                        <apply>
                                                            <times/>
                                                            <cn type="integer">
                                                                1000000
                                                            </cn>
                                                            <ci>
                                                                Variable__CELL_CYTOPLASM_G6P
                                                            </ci>
                                                        </apply>
                                                        <ci>
                                                            K_G6P
                                                        </ci>
                                                    </apply>
                                                </apply>
                                            </apply>
                                            <ci>
                                                K_NADP
                                            </ci>
                                        </apply>
                                        <apply>
                                            <divide/>
                                            <apply>
                                                <times/>
                                                <cn type="integer">
                                                    1000000
                                                </cn>
                                                <ci>
                                                    Variable__CELL_CYTOPLASM_NADPH
                                                </ci>
                                            </apply>
                                            <ci>
                                                K_NADPH
                                            </ci>
                                        </apply>
                                        <apply>
                                            <divide/>
                                            <apply>
                                                <times/>
                                                <cn type="integer">
                                                    1000000
                                                </cn>
                                                <ci>
                                                    Variable__CELL_CYTOPLASM_MgATP
                                                </ci>
                                            </apply>
                                            <ci>
                                                K_ATP
                                            </ci>
                                        </apply>
                                        <apply>
                                            <divide/>
                                            <apply>
                                                <times/>
                                                <cn type="integer">
                                                    1000000
                                                </cn>
                                                <ci>
                                                    Variable__CELL_CYTOPLASM_f23DPG
                                                </ci>
                                            </apply>
                                            <ci>
                                                K_DPG
                                            </ci>
                                        </apply>
                                    </apply>
                                </apply>
                                <apply>
                                    <divide/>
                                    <apply>
                                        <divide/>
                                        <apply>
                                            <times/>
                                            <ci>
                                                Variable__CELL_CYTOPLASM_AC_Enzyme
                                            </ci>
                                            <cn type="e-notation">
                                                1
                                                <sep/>
                                                -13
                                            </cn>
                                            <ci>
                                                N_A
                                            </ci>
                                        </apply>
                                        <cn type="integer">
                                            1000
                                        </cn>
                                    </apply>
                                    <cn type="integer">
                                        1000000
                                    </cn>
                                </apply>
                                <cn type="e-notation">
                                    1
                                    <sep/>
                                    -13
                                </cn>
                                <ci>
                                    N_A
                                </ci>
                            </apply>
                            <ci>
                                N_A
                            </ci>
                        </apply>
                    </math>
                    <listOfParameters>
                        <parameter id="Name" name="Name" value="Glucose_6_phosphate_dehydrogenase"/>
                        <parameter id="StepperID" name="StepperID" value="DE1"/>
                        <parameter id="Priority" name="Priority" value="0"/>
                        <parameter id="K_ATP" name="K_ATP" value="749.0"/>
                        <parameter id="K_DPG" name="K_DPG" value="2289.0"/>
                        <parameter id="K_G6P" name="K_G6P" value="66.7"/>
                        <parameter id="K_GSSG" name="K_GSSG" value="0.0"/>
                        <parameter id="K_NADP" name="K_NADP" value="3.67"/>
                        <parameter id="K_NADPH" name="K_NADPH" value="3.12"/>
                        <parameter id="Vm" name="Vm" value="64.0"/>
                    </listOfParameters>
                </kineticLaw>
            </reaction>
            <reaction id="Process__CELL_CYTOPLASM_E_GAPDH" name="E_GAPDH" reversible="true">
                <listOfReactants>
                    <speciesReference species="Variable__CELL_CYTOPLASM_GA3P"/>
                    <speciesReference species="Variable__CELL_CYTOPLASM_Pi"/>
                    <speciesReference species="Variable__CELL_CYTOPLASM_NAD"/>
                </listOfReactants>
                <listOfProducts>
                    <speciesReference species="Variable__CELL_CYTOPLASM__13DPG"/>
                    <speciesReference species="Variable__CELL_CYTOPLASM_NADH"/>
                </listOfProducts>
                <listOfModifiers>
                    <modifierSpeciesReference species="Variable__CELL_CYTOPLASM_pHi"/>
                    <modifierSpeciesReference species="Variable__CELL_CYTOPLASM_E_GAPDH"/>
                    <modifierSpeciesReference species="Variable__CELL_CYTOPLASM_AC_Enzyme"/>
                </listOfModifiers>
                <kineticLaw>
                    <math xmlns="http://www.w3.org/1998/Math/MathML">
                        <apply>
                            <divide/>
                            <apply>
                                <times/>
                                <apply>
                                    <divide/>
                                    <ci>
                                        Variable__CELL_CYTOPLASM_E_GAPDH
                                    </ci>
                                    <apply>
                                        <plus/>
                                        <apply>
                                            <times/>
                                            <apply>
                                                <divide/>
                                                <ci>
                                                    Variable__CELL_CYTOPLASM_GA3P
                                                </ci>
                                                <apply>
                                                    <divide/>
                                                    <apply>
                                                        <times/>
                                                        <ci>
                                                            KiGraP
                                                        </ci>
                                                        <cn>
                                                            2.997
                                                        </cn>
                                                    </apply>
                                                    <apply>
                                                        <plus/>
                                                        <cn type="integer">
                                                            1
                                                        </cn>
                                                        <apply>
                                                            <divide/>
                                                            <apply>
                                                                <power/>
                                                                <cn type="integer">
                                                                    10
                                                                </cn>
                                                                <apply>
                                                                    <times/>
                                                                    <cn type="integer">
                                                                        -1
                                                                    </cn>
                                                                    <ci>
                                                                        Variable__CELL_CYTOPLASM_pHi
                                                                    </ci>
                                                                    <cn type="e-notation">
                                                                        1
                                                                        <sep/>
                                                                        -13
                                                                    </cn>
                                                                    <ci>
                                                                        N_A
                                                                    </ci>
                                                                </apply>
                                                            </apply>
                                                            <apply>
                                                                <power/>
                                                                <cn type="integer">
                                                                    10
                                                                </cn>
                                                                <cn>
                                                                    -7.5
                                                                </cn>
                                                            </apply>
                                                        </apply>
                                                        <apply>
                                                            <divide/>
                                                            <apply>
                                                                <power/>
                                                                <cn type="integer">
                                                                    10
                                                                </cn>
                                                                <cn>
                                                                    -10
                                                                </cn>
                                                            </apply>
                                                            <apply>
                                                                <power/>
                                                                <cn type="integer">
                                                                    10
                                                                </cn>
                                                                <apply>
                                                                    <times/>
                                                                    <cn type="integer">
                                                                        -1
                                                                    </cn>
                                                                    <ci>
                                                                        Variable__CELL_CYTOPLASM_pHi
                                                                    </ci>
                                                                    <cn type="e-notation">
                                                                        1
                                                                        <sep/>
                                                                        -13
                                                                    </cn>
                                                                    <ci>
                                                                        N_A
                                                                    </ci>
                                                                </apply>
                                                            </apply>
                                                        </apply>
                                                    </apply>
                                                </apply>
                                            </apply>
                                            <apply>
                                                <plus/>
                                                <cn type="integer">
                                                    1
                                                </cn>
                                                <apply>
                                                    <divide/>
                                                    <ci>
                                                        Variable__CELL_CYTOPLASM_GA3P
                                                    </ci>
                                                    <ci>
                                                        KidGraP
                                                    </ci>
                                                </apply>
                                            </apply>
                                        </apply>
                                        <apply>
                                            <times/>
                                            <apply>
                                                <divide/>
                                                <ci>
                                                    Variable__CELL_CYTOPLASM__13DPG
                                                </ci>
                                                <apply>
                                                    <divide/>
                                                    <apply>
                                                        <times/>
                                                        <ci>
                                                            KiB13PG
                                                        </ci>
                                                        <cn>
                                                            2.997
                                                        </cn>
                                                    </apply>
                                                    <apply>
                                                        <plus/>
                                                        <cn type="integer">
                                                            1
                                                        </cn>
                                                        <apply>
                                                            <divide/>
                                                            <apply>
                                                                <power/>
                                                                <cn type="integer">
                                                                    10
                                                                </cn>
                                                                <apply>
                                                                    <times/>
                                                                    <cn type="integer">
                                                                        -1
                                                                    </cn>
                                                                    <ci>
                                                                        Variable__CELL_CYTOPLASM_pHi
                                                                    </ci>
                                                                    <cn type="e-notation">
                                                                        1
                                                                        <sep/>
                                                                        -13
                                                                    </cn>
                                                                    <ci>
                                                                        N_A
                                                                    </ci>
                                                                </apply>
                                                            </apply>
                                                            <apply>
                                                                <power/>
                                                                <cn type="integer">
                                                                    10
                                                                </cn>
                                                                <cn>
                                                                    -7.5
                                                                </cn>
                                                            </apply>
                                                        </apply>
                                                        <apply>
                                                            <divide/>
                                                            <apply>
                                                                <power/>
                                                                <cn type="integer">
                                                                    10
                                                                </cn>
                                                                <cn>
                                                                    -10
                                                                </cn>
                                                            </apply>
                                                            <apply>
                                                                <power/>
                                                                <cn type="integer">
                                                                    10
                                                                </cn>
                                                                <apply>
                                                                    <times/>
                                                                    <cn type="integer">
                                                                        -1
                                                                    </cn>
                                                                    <ci>
                                                                        Variable__CELL_CYTOPLASM_pHi
                                                                    </ci>
                                                                    <cn type="e-notation">
                                                                        1
                                                                        <sep/>
                                                                        -13
                                                                    </cn>
                                                                    <ci>
                                                                        N_A
                                                                    </ci>
                                                                </apply>
                                                            </apply>
                                                        </apply>
                                                    </apply>
                                                </apply>
                                            </apply>
                                            <apply>
                                                <plus/>
                                                <cn type="integer">
                                                    1
                                                </cn>
                                                <apply>
                                                    <divide/>
                                                    <ci>
                                                        Variable__CELL_CYTOPLASM_GA3P
                                                    </ci>
                                                    <ci>
                                                        KidGraP
                                                    </ci>
                                                </apply>
                                            </apply>
                                        </apply>
                                        <apply>
                                            <divide/>
                                            <apply>
                                                <times/>
                                                <ci>
                                                    KmB13PG
                                                </ci>
                                                <ci>
                                                    Variable__CELL_CYTOPLASM_NADH
                                                </ci>
                                            </apply>
                                            <apply>
                                                <times/>
                                                <apply>
                                                    <divide/>
                                                    <apply>
                                                        <times/>
                                                        <ci>
                                                            KiB13PG
                                                        </ci>
                                                        <cn>
                                                            2.997
                                                        </cn>
                                                    </apply>
                                                    <apply>
                                                        <plus/>
                                                        <cn type="integer">
                                                            1
                                                        </cn>
                                                        <apply>
                                                            <divide/>
                                                            <apply>
                                                                <power/>
                                                                <cn type="integer">
                                                                    10
                                                                </cn>
                                                                <apply>
                                                                    <times/>
                                                                    <cn type="integer">
                                                                        -1
                                                                    </cn>
                                                                    <ci>
                                                                        Variable__CELL_CYTOPLASM_pHi
                                                                    </ci>
                                                                    <cn type="e-notation">
                                                                        1
                                                                        <sep/>
                                                                        -13
                                                                    </cn>
                                                                    <ci>
                                                                        N_A
                                                                    </ci>
                                                                </apply>
                                                            </apply>
                                                            <apply>
                                                                <power/>
                                                                <cn type="integer">
                                                                    10
                                                                </cn>
                                                                <cn>
                                                                    -7.5
                                                                </cn>
                                                            </apply>
                                                        </apply>
                                                        <apply>
                                                            <divide/>
                                                            <apply>
                                                                <power/>
                                                                <cn type="integer">
                                                                    10
                                                                </cn>
                                                                <cn>
                                                                    -10
                                                                </cn>
                                                            </apply>
                                                            <apply>
                                                                <power/>
                                                                <cn type="integer">
                                                                    10
                                                                </cn>
                                                                <apply>
                                                                    <times/>
                                                                    <cn type="integer">
                                                                        -1
                                                                    </cn>
                                                                    <ci>
                                                                        Variable__CELL_CYTOPLASM_pHi
                                                                    </ci>
                                                                    <cn type="e-notation">
                                                                        1
                                                                        <sep/>
                                                                        -13
                                                                    </cn>
                                                                    <ci>
                                                                        N_A
                                                                    </ci>
                                                                </apply>
                                                            </apply>
                                                        </apply>
                                                    </apply>
                                                </apply>
                                                <ci>
                                                    KmNADH
                                                </ci>
                                                <apply>
                                                    <divide/>
                                                    <apply>
                                                        <power/>
                                                        <cn type="integer">
                                                            10
                                                        </cn>
                                                        <cn>
                                                            -7.2
                                                        </cn>
                                                    </apply>
                                                    <apply>
                                                        <power/>
                                                        <cn type="integer">
                                                            10
                                                        </cn>
                                                        <apply>
                                                            <times/>
                                                            <cn type="integer">
                                                                -1
                                                            </cn>
                                                            <ci>
                                                                Variable__CELL_CYTOPLASM_pHi
                                                            </ci>
                                                            <cn type="e-notation">
                                                                1
                                                                <sep/>
                                                                -13
                                                            </cn>
                                                            <ci>
                                                                N_A
                                                            </ci>
                                                        </apply>
                                                    </apply>
                                                </apply>
                                            </apply>
                                        </apply>
                                        <apply>
                                            <divide/>
                                            <apply>
                                                <times/>
                                                <ci>
                                                    KmGraP
                                                </ci>
                                                <ci>
                                                    Variable__CELL_CYTOPLASM_NAD
                                                </ci>
                                                <ci>
                                                    Variable__CELL_CYTOPLASM_Pi
                                                </ci>
                                            </apply>
                                            <apply>
                                                <times/>
                                                <apply>
                                                    <divide/>
                                                    <apply>
                                                        <times/>
                                                        <ci>
                                                            KiGraP
                                                        </ci>
                                                        <cn>
                                                            2.997
                                                        </cn>
                                                    </apply>
                                                    <apply>
                                                        <plus/>
                                                        <cn type="integer">
                                                            1
                                                        </cn>
                                                        <apply>
                                                            <divide/>
                                                            <apply>
                                                                <power/>
                                                                <cn type="integer">
                                                                    10
                                                                </cn>
                                                                <apply>
                                                                    <times/>
                                                                    <cn type="integer">
                                                                        -1
                                                                    </cn>
                                                                    <ci>
                                                                        Variable__CELL_CYTOPLASM_pHi
                                                                    </ci>
                                                                    <cn type="e-notation">
                                                                        1
                                                                        <sep/>
                                                                        -13
                                                                    </cn>
                                                                    <ci>
                                                                        N_A
                                                                    </ci>
                                                                </apply>
                                                            </apply>
                                                            <apply>
                                                                <power/>
                                                                <cn type="integer">
                                                                    10
                                                                </cn>
                                                                <cn>
                                                                    -7.5
                                                                </cn>
                                                            </apply>
                                                        </apply>
                                                        <apply>
                                                            <divide/>
                                                            <apply>
                                                                <power/>
                                                                <cn type="integer">
                                                                    10
                                                                </cn>
                                                                <cn>
                                                                    -10
                                                                </cn>
                                                            </apply>
                                                            <apply>
                                                                <power/>
                                                                <cn type="integer">
                                                                    10
                                                                </cn>
                                                                <apply>
                                                                    <times/>
                                                                    <cn type="integer">
                                                                        -1
                                                                    </cn>
                                                                    <ci>
                                                                        Variable__CELL_CYTOPLASM_pHi
                                                                    </ci>
                                                                    <cn type="e-notation">
                                                                        1
                                                                        <sep/>
                                                                        -13
                                                                    </cn>
                                                                    <ci>
                                                                        N_A
                                                                    </ci>
                                                                </apply>
                                                            </apply>
                                                        </apply>
                                                    </apply>
                                                </apply>
                                                <ci>
                                                    KmNAD
                                                </ci>
                                                <ci>
                                                    KiPhos
                                                </ci>
                                            </apply>
                                        </apply>
                                        <apply>
                                            <divide/>
                                            <apply>
                                                <times/>
                                                <ci>
                                                    Variable__CELL_CYTOPLASM_NAD
                                                </ci>
                                                <ci>
                                                    Variable__CELL_CYTOPLASM_GA3P
                                                </ci>
                                            </apply>
                                            <apply>
                                                <times/>
                                                <ci>
                                                    KiNAD
                                                </ci>
                                                <apply>
                                                    <divide/>
                                                    <apply>
                                                        <times/>
                                                        <ci>
                                                            KiGraP
                                                        </ci>
                                                        <cn>
                                                            2.997
                                                        </cn>
                                                    </apply>
                                                    <apply>
                                                        <plus/>
                                                        <cn type="integer">
                                                            1
                                                        </cn>
                                                        <apply>
                                                            <divide/>
                                                            <apply>
                                                                <power/>
                                                                <cn type="integer">
                                                                    10
                                                                </cn>
                                                                <apply>
                                                                    <times/>
                                                                    <cn type="integer">
                                                                        -1
                                                                    </cn>
                                                                    <ci>
                                                                        Variable__CELL_CYTOPLASM_pHi
                                                                    </ci>
                                                                    <cn type="e-notation">
                                                                        1
                                                                        <sep/>
                                                                        -13
                                                                    </cn>
                                                                    <ci>
                                                                        N_A
                                                                    </ci>
                                                                </apply>
                                                            </apply>
                                                            <apply>
                                                                <power/>
                                                                <cn type="integer">
                                                                    10
                                                                </cn>
                                                                <cn>
                                                                    -7.5
                                                                </cn>
                                                            </apply>
                                                        </apply>
                                                        <apply>
                                                            <divide/>
                                                            <apply>
                                                                <power/>
                                                                <cn type="integer">
                                                                    10
                                                                </cn>
                                                                <cn>
                                                                    -10
                                                                </cn>
                                                            </apply>
                                                            <apply>
                                                                <power/>
                                                                <cn type="integer">
                                                                    10
                                                                </cn>
                                                                <apply>
                                                                    <times/>
                                                                    <cn type="integer">
                                                                        -1
                                                                    </cn>
                                                                    <ci>
                                                                        Variable__CELL_CYTOPLASM_pHi
                                                                    </ci>
                                                                    <cn type="e-notation">
                                                                        1
                                                                        <sep/>
                                                                        -13
                                                                    </cn>
                                                                    <ci>
                                                                        N_A
                                                                    </ci>
                                                                </apply>
                                                            </apply>
                                                        </apply>
                                                    </apply>
                                                </apply>
                                            </apply>
                                        </apply>
                                        <apply>
                                            <times/>
                                            <apply>
                                                <divide/>
                                                <apply>
                                                    <times/>
                                                    <ci>
                                                        Variable__CELL_CYTOPLASM_Pi
                                                    </ci>
                                                    <ci>
                                                        Variable__CELL_CYTOPLASM_GA3P
                                                    </ci>
                                                </apply>
                                                <apply>
                                                    <times/>
                                                    <ci>
                                                        KiPhos
                                                    </ci>
                                                    <apply>
                                                        <divide/>
                                                        <apply>
                                                            <times/>
                                                            <ci>
                                                                KiGraP
                                                            </ci>
                                                            <cn>
                                                                2.997
                                                            </cn>
                                                        </apply>
                                                        <apply>
                                                            <plus/>
                                                            <cn type="integer">
                                                                1
                                                            </cn>
                                                            <apply>
                                                                <divide/>
                                                                <apply>
                                                                    <power/>
                                                                    <cn type="integer">
                                                                        10
                                                                    </cn>
                                                                    <apply>
                                                                        <times/>
                                                                        <cn type="integer">
                                                                            -1
                                                                        </cn>
                                                                        <ci>
                                                                            Variable__CELL_CYTOPLASM_pHi
                                                                        </ci>
                                                                        <cn type="e-notation">
                                                                            1
                                                                            <sep/>
                                                                            -13
                                                                        </cn>
                                                                        <ci>
                                                                            N_A
                                                                        </ci>
                                                                    </apply>
                                                                </apply>
                                                                <apply>
                                                                    <power/>
                                                                    <cn type="integer">
                                                                        10
                                                                    </cn>
                                                                    <cn>
                                                                        -7.5
                                                                    </cn>
                                                                </apply>
                                                            </apply>
                                                            <apply>
                                                                <divide/>
                                                                <apply>
                                                                    <power/>
                                                                    <cn type="integer">
                                                                        10
                                                                    </cn>
                                                                    <cn>
                                                                        -10
                                                                    </cn>
                                                                </apply>
                                                                <apply>
                                                                    <power/>
                                                                    <cn type="integer">
                                                                        10
                                                                    </cn>
                                                                    <apply>
                                                                        <times/>
                                                                        <cn type="integer">
                                                                            -1
                                                                        </cn>
                                                                        <ci>
                                                                            Variable__CELL_CYTOPLASM_pHi
                                                                        </ci>
                                                                        <cn type="e-notation">
                                                                            1
                                                                            <sep/>
                                                                            -13
                                                                        </cn>
                                                                        <ci>
                                                                            N_A
                                                                        </ci>
                                                                    </apply>
                                                                </apply>
                                                            </apply>
                                                        </apply>
                                                    </apply>
                                                </apply>
                                            </apply>
                                            <apply>
                                                <plus/>
                                                <cn type="integer">
                                                    1
                                                </cn>
                                                <apply>
                                                    <divide/>
                                                    <ci>
                                                        Variable__CELL_CYTOPLASM_GA3P
                                                    </ci>
                                                    <ci>
                                                        KidGraP
                                                    </ci>
                                                </apply>
                                            </apply>
                                        </apply>
                                        <apply>
                                            <divide/>
                                            <apply>
                                                <times/>
                                                <ci>
                                                    Variable__CELL_CYTOPLASM_NAD
                                                </ci>
                                                <ci>
                                                    Variable__CELL_CYTOPLASM__13DPG
                                                </ci>
                                            </apply>
                                            <apply>
                                                <times/>
                                                <ci>
                                                    KiNAD
                                                </ci>
                                                <apply>
                                                    <divide/>
                                                    <apply>
                                                        <times/>
                                                        <ci>
                                                            KiB13PG
                                                        </ci>
                                                        <cn>
                                                            2.997
                                                        </cn>
                                                    </apply>
                                                    <apply>
                                                        <plus/>
                                                        <cn type="integer">
                                                            1
                                                        </cn>
                                                        <apply>
                                                            <divide/>
                                                            <apply>
                                                                <power/>
                                                                <cn type="integer">
                                                                    10
                                                                </cn>
                                                                <apply>
                                                                    <times/>
                                                                    <cn type="integer">
                                                                        -1
                                                                    </cn>
                                                                    <ci>
                                                                        Variable__CELL_CYTOPLASM_pHi
                                                                    </ci>
                                                                    <cn type="e-notation">
                                                                        1
                                                                        <sep/>
                                                                        -13
                                                                    </cn>
                                                                    <ci>
                                                                        N_A
                                                                    </ci>
                                                                </apply>
                                                            </apply>
                                                            <apply>
                                                                <power/>
                                                                <cn type="integer">
                                                                    10
                                                                </cn>
                                                                <cn>
                                                                    -7.5
                                                                </cn>
                                                            </apply>
                                                        </apply>
                                                        <apply>
                                                            <divide/>
                                                            <apply>
                                                                <power/>
                                                                <cn type="integer">
                                                                    10
                                                                </cn>
                                                                <cn>
                                                                    -10
                                                                </cn>
                                                            </apply>
                                                            <apply>
                                                                <power/>
                                                                <cn type="integer">
                                                                    10
                                                                </cn>
                                                                <apply>
                                                                    <times/>
                                                                    <cn type="integer">
                                                                        -1
                                                                    </cn>
                                                                    <ci>
                                                                        Variable__CELL_CYTOPLASM_pHi
                                                                    </ci>
                                                                    <cn type="e-notation">
                                                                        1
                                                                        <sep/>
                                                                        -13
                                                                    </cn>
                                                                    <ci>
                                                                        N_A
                                                                    </ci>
                                                                </apply>
                                                            </apply>
                                                        </apply>
                                                    </apply>
                                                </apply>
                                            </apply>
                                        </apply>
                                        <apply>
                                            <divide/>
                                            <apply>
                                                <times/>
                                                <ci>
                                                    KmB13PG
                                                </ci>
                                                <ci>
                                                    Variable__CELL_CYTOPLASM_Pi
                                                </ci>
                                                <ci>
                                                    Variable__CELL_CYTOPLASM_NADH
                                                </ci>
                                            </apply>
                                            <apply>
                                                <times/>
                                                <ci>
                                                    KiPhos
                                                </ci>
                                                <apply>
                                                    <divide/>
                                                    <apply>
                                                        <times/>
                                                        <ci>
                                                            KiB13PG
                                                        </ci>
                                                        <cn>
                                                            2.997
                                                        </cn>
                                                    </apply>
                                                    <apply>
                                                        <plus/>
                                                        <cn type="integer">
                                                            1
                                                        </cn>
                                                        <apply>
                                                            <divide/>
                                                            <apply>
                                                                <power/>
                                                                <cn type="integer">
                                                                    10
                                                                </cn>
                                                                <apply>
                                                                    <times/>
                                                                    <cn type="integer">
                                                                        -1
                                                                    </cn>
                                                                    <ci>
                                                                        Variable__CELL_CYTOPLASM_pHi
                                                                    </ci>
                                                                    <cn type="e-notation">
                                                                        1
                                                                        <sep/>
                                                                        -13
                                                                    </cn>
                                                                    <ci>
                                                                        N_A
                                                                    </ci>
                                                                </apply>
                                                            </apply>
                                                            <apply>
                                                                <power/>
                                                                <cn type="integer">
                                                                    10
                                                                </cn>
                                                                <cn>
                                                                    -7.5
                                                                </cn>
                                                            </apply>
                                                        </apply>
                                                        <apply>
                                                            <divide/>
                                                            <apply>
                                                                <power/>
                                                                <cn type="integer">
                                                                    10
                                                                </cn>
                                                                <cn>
                                                                    -10
                                                                </cn>
                                                            </apply>
                                                            <apply>
                                                                <power/>
                                                                <cn type="integer">
                                                                    10
                                                                </cn>
                                                                <apply>
                                                                    <times/>
                                                                    <cn type="integer">
                                                                        -1
                                                                    </cn>
                                                                    <ci>
                                                                        Variable__CELL_CYTOPLASM_pHi
                                                                    </ci>
                                                                    <cn type="e-notation">
                                                                        1
                                                                        <sep/>
                                                                        -13
                                                                    </cn>
                                                                    <ci>
                                                                        N_A
                                                                    </ci>
                                                                </apply>
                                                            </apply>
                                                        </apply>
                                                    </apply>
                                                </apply>
                                                <ci>
                                                    KmNADH
                                                </ci>
                                                <apply>
                                                    <divide/>
                                                    <apply>
                                                        <power/>
                                                        <cn type="integer">
                                                            10
                                                        </cn>
                                                        <cn>
                                                            -7.2
                                                        </cn>
                                                    </apply>
                                                    <apply>
                                                        <power/>
                                                        <cn type="integer">
                                                            10
                                                        </cn>
                                                        <apply>
                                                            <times/>
                                                            <cn type="integer">
                                                                -1
                                                            </cn>
                                                            <ci>
                                                                Variable__CELL_CYTOPLASM_pHi
                                                            </ci>
                                                            <cn type="e-notation">
                                                                1
                                                                <sep/>
                                                                -13
                                                            </cn>
                                                            <ci>
                                                                N_A
                                                            </ci>
                                                        </apply>
                                                    </apply>
                                                </apply>
                                            </apply>
                                        </apply>
                                        <apply>
                                            <divide/>
                                            <apply>
                                                <times/>
                                                <ci>
                                                    Variable__CELL_CYTOPLASM_GA3P
                                                </ci>
                                                <ci>
                                                    Variable__CELL_CYTOPLASM_NADH
                                                </ci>
                                            </apply>
                                            <apply>
                                                <times/>
                                                <apply>
                                                    <divide/>
                                                    <apply>
                                                        <times/>
                                                        <ci>
                                                            KiGraP
                                                        </ci>
                                                        <cn>
                                                            2.997
                                                        </cn>
                                                    </apply>
                                                    <apply>
                                                        <plus/>
                                                        <cn type="integer">
                                                            1
                                                        </cn>
                                                        <apply>
                                                            <divide/>
                                                            <apply>
                                                                <power/>
                                                                <cn type="integer">
                                                                    10
                                                                </cn>
                                                                <apply>
                                                                    <times/>
                                                                    <cn type="integer">
                                                                        -1
                                                                    </cn>
                                                                    <ci>
                                                                        Variable__CELL_CYTOPLASM_pHi
                                                                    </ci>
                                                                    <cn type="e-notation">
                                                                        1
                                                                        <sep/>
                                                                        -13
                                                                    </cn>
                                                                    <ci>
                                                                        N_A
                                                                    </ci>
                                                                </apply>
                                                            </apply>
                                                            <apply>
                                                                <power/>
                                                                <cn type="integer">
                                                                    10
                                                                </cn>
                                                                <cn>
                                                                    -7.5
                                                                </cn>
                                                            </apply>
                                                        </apply>
                                                        <apply>
                                                            <divide/>
                                                            <apply>
                                                                <power/>
                                                                <cn type="integer">
                                                                    10
                                                                </cn>
                                                                <cn>
                                                                    -10
                                                                </cn>
                                                            </apply>
                                                            <apply>
                                                                <power/>
                                                                <cn type="integer">
                                                                    10
                                                                </cn>
                                                                <apply>
                                                                    <times/>
                                                                    <cn type="integer">
                                                                        -1
                                                                    </cn>
                                                                    <ci>
                                                                        Variable__CELL_CYTOPLASM_pHi
                                                                    </ci>
                                                                    <cn type="e-notation">
                                                                        1
                                                                        <sep/>
                                                                        -13
                                                                    </cn>
                                                                    <ci>
                                                                        N_A
                                                                    </ci>
                                                                </apply>
                                                            </apply>
                                                        </apply>
                                                    </apply>
                                                </apply>
                                                <ci>
                                                    KiNADH
                                                </ci>
                                                <apply>
                                                    <divide/>
                                                    <apply>
                                                        <power/>
                                                        <cn type="integer">
                                                            10
                                                        </cn>
                                                        <cn>
                                                            -7.2
                                                        </cn>
                                                    </apply>
                                                    <apply>
                                                        <power/>
                                                        <cn type="integer">
                                                            10
                                                        </cn>
                                                        <apply>
                                                            <times/>
                                                            <cn type="integer">
                                                                -1
                                                            </cn>
                                                            <ci>
                                                                Variable__CELL_CYTOPLASM_pHi
                                                            </ci>
                                                            <cn type="e-notation">
                                                                1
                                                                <sep/>
                                                                -13
                                                            </cn>
                                                            <ci>
                                                                N_A
                                                            </ci>
                                                        </apply>
                                                    </apply>
                                                </apply>
                                            </apply>
                                        </apply>
                                        <apply>
                                            <divide/>
                                            <apply>
                                                <times/>
                                                <ci>
                                                    Variable__CELL_CYTOPLASM__13DPG
                                                </ci>
                                                <ci>
                                                    Variable__CELL_CYTOPLASM_NADH
                                                </ci>
                                            </apply>
                                            <apply>
                                                <times/>
                                                <apply>
                                                    <divide/>
                                                    <apply>
                                                        <times/>
                                                        <ci>
                                                            KiB13PG
                                                        </ci>
                                                        <cn>
                                                            2.997
                                                        </cn>
                                                    </apply>
                                                    <apply>
                                                        <plus/>
                                                        <cn type="integer">
                                                            1
                                                        </cn>
                                                        <apply>
                                                            <divide/>
                                                            <apply>
                                                                <power/>
                                                                <cn type="integer">
                                                                    10
                                                                </cn>
                                                                <apply>
                                                                    <times/>
                                                                    <cn type="integer">
                                                                        -1
                                                                    </cn>
                                                                    <ci>
                                                                        Variable__CELL_CYTOPLASM_pHi
                                                                    </ci>
                                                                    <cn type="e-notation">
                                                                        1
                                                                        <sep/>
                                                                        -13
                                                                    </cn>
                                                                    <ci>
                                                                        N_A
                                                                    </ci>
                                                                </apply>
                                                            </apply>
                                                            <apply>
                                                                <power/>
                                                                <cn type="integer">
                                                                    10
                                                                </cn>
                                                                <cn>
                                                                    -7.5
                                                                </cn>
                                                            </apply>
                                                        </apply>
                                                        <apply>
                                                            <divide/>
                                                            <apply>
                                                                <power/>
                                                                <cn type="integer">
                                                                    10
                                                                </cn>
                                                                <cn>
                                                                    -10
                                                                </cn>
                                                            </apply>
                                                            <apply>
                                                                <power/>
                                                                <cn type="integer">
                                                                    10
                                                                </cn>
                                                                <apply>
                                                                    <times/>
                                                                    <cn type="integer">
                                                                        -1
                                                                    </cn>
                                                                    <ci>
                                                                        Variable__CELL_CYTOPLASM_pHi
                                                                    </ci>
                                                                    <cn type="e-notation">
                                                                        1
                                                                        <sep/>
                                                                        -13
                                                                    </cn>
                                                                    <ci>
                                                                        N_A
                                                                    </ci>
                                                                </apply>
                                                            </apply>
                                                        </apply>
                                                    </apply>
                                                </apply>
                                                <ci>
                                                    KmNADH
                                                </ci>
                                                <apply>
                                                    <divide/>
                                                    <apply>
                                                        <power/>
                                                        <cn type="integer">
                                                            10
                                                        </cn>
                                                        <cn>
                                                            -7.2
                                                        </cn>
                                                    </apply>
                                                    <apply>
                                                        <power/>
                                                        <cn type="integer">
                                                            10
                                                        </cn>
                                                        <apply>
                                                            <times/>
                                                            <cn type="integer">
                                                                -1
                                                            </cn>
                                                            <ci>
                                                                Variable__CELL_CYTOPLASM_pHi
                                                            </ci>
                                                            <cn type="e-notation">
                                                                1
                                                                <sep/>
                                                                -13
                                                            </cn>
                                                            <ci>
                                                                N_A
                                                            </ci>
                                                        </apply>
                                                    </apply>
                                                </apply>
                                            </apply>
                                        </apply>
                                        <apply>
                                            <divide/>
                                            <apply>
                                                <times/>
                                                <ci>
                                                    Variable__CELL_CYTOPLASM_NAD
                                                </ci>
                                                <ci>
                                                    Variable__CELL_CYTOPLASM_Pi
                                                </ci>
                                                <ci>
                                                    Variable__CELL_CYTOPLASM_GA3P
                                                </ci>
                                            </apply>
                                            <apply>
                                                <times/>
                                                <ci>
                                                    KmNAD
                                                </ci>
                                                <ci>
                                                    KiPhos
                                                </ci>
                                                <apply>
                                                    <divide/>
                                                    <apply>
                                                        <times/>
                                                        <ci>
                                                            KiGraP
                                                        </ci>
                                                        <cn>
                                                            2.997
                                                        </cn>
                                                    </apply>
                                                    <apply>
                                                        <plus/>
                                                        <cn type="integer">
                                                            1
                                                        </cn>
                                                        <apply>
                                                            <divide/>
                                                            <apply>
                                                                <power/>
                                                                <cn type="integer">
                                                                    10
                                                                </cn>
                                                                <apply>
                                                                    <times/>
                                                                    <cn type="integer">
                                                                        -1
                                                                    </cn>
                                                                    <ci>
                                                                        Variable__CELL_CYTOPLASM_pHi
                                                                    </ci>
                                                                    <cn type="e-notation">
                                                                        1
                                                                        <sep/>
                                                                        -13
                                                                    </cn>
                                                                    <ci>
                                                                        N_A
                                                                    </ci>
                                                                </apply>
                                                            </apply>
                                                            <apply>
                                                                <power/>
                                                                <cn type="integer">
                                                                    10
                                                                </cn>
                                                                <cn>
                                                                    -7.5
                                                                </cn>
                                                            </apply>
                                                        </apply>
                                                        <apply>
                                                            <divide/>
                                                            <apply>
                                                                <power/>
                                                                <cn type="integer">
                                                                    10
                                                                </cn>
                                                                <cn>
                                                                    -10
                                                                </cn>
                                                            </apply>
                                                            <apply>
                                                                <power/>
                                                                <cn type="integer">
                                                                    10
                                                                </cn>
                                                                <apply>
                                                                    <times/>
                                                                    <cn type="integer">
                                                                        -1
                                                                    </cn>
                                                                    <ci>
                                                                        Variable__CELL_CYTOPLASM_pHi
                                                                    </ci>
                                                                    <cn type="e-notation">
                                                                        1
                                                                        <sep/>
                                                                        -13
                                                                    </cn>
                                                                    <ci>
                                                                        N_A
                                                                    </ci>
                                                                </apply>
                                                            </apply>
                                                        </apply>
                                                    </apply>
                                                </apply>
                                            </apply>
                                        </apply>
                                        <apply>
                                            <divide/>
                                            <apply>
                                                <times/>
                                                <ci>
                                                    KmGraP
                                                </ci>
                                                <ci>
                                                    Variable__CELL_CYTOPLASM_NAD
                                                </ci>
                                                <ci>
                                                    Variable__CELL_CYTOPLASM_Pi
                                                </ci>
                                                <ci>
                                                    Variable__CELL_CYTOPLASM__13DPG
                                                </ci>
                                            </apply>
                                            <apply>
                                                <times/>
                                                <apply>
                                                    <divide/>
                                                    <apply>
                                                        <times/>
                                                        <ci>
                                                            KiGraP
                                                        </ci>
                                                        <cn>
                                                            2.997
                                                        </cn>
                                                    </apply>
                                                    <apply>
                                                        <plus/>
                                                        <cn type="integer">
                                                            1
                                                        </cn>
                                                        <apply>
                                                            <divide/>
                                                            <apply>
                                                                <power/>
                                                                <cn type="integer">
                                                                    10
                                                                </cn>
                                                                <apply>
                                                                    <times/>
                                                                    <cn type="integer">
                                                                        -1
                                                                    </cn>
                                                                    <ci>
                                                                        Variable__CELL_CYTOPLASM_pHi
                                                                    </ci>
                                                                    <cn type="e-notation">
                                                                        1
                                                                        <sep/>
                                                                        -13
                                                                    </cn>
                                                                    <ci>
                                                                        N_A
                                                                    </ci>
                                                                </apply>
                                                            </apply>
                                                            <apply>
                                                                <power/>
                                                                <cn type="integer">
                                                                    10
                                                                </cn>
                                                                <cn>
                                                                    -7.5
                                                                </cn>
                                                            </apply>
                                                        </apply>
                                                        <apply>
                                                            <divide/>
                                                            <apply>
                                                                <power/>
                                                                <cn type="integer">
                                                                    10
                                                                </cn>
                                                                <cn>
                                                                    -10
                                                                </cn>
                                                            </apply>
                                                            <apply>
                                                                <power/>
                                                                <cn type="integer">
                                                                    10
                                                                </cn>
                                                                <apply>
                                                                    <times/>
                                                                    <cn type="integer">
                                                                        -1
                                                                    </cn>
                                                                    <ci>
                                                                        Variable__CELL_CYTOPLASM_pHi
                                                                    </ci>
                                                                    <cn type="e-notation">
                                                                        1
                                                                        <sep/>
                                                                        -13
                                                                    </cn>
                                                                    <ci>
                                                                        N_A
                                                                    </ci>
                                                                </apply>
                                                            </apply>
                                                        </apply>
                                                    </apply>
                                                </apply>
                                                <ci>
                                                    KmNAD
                                                </ci>
                                                <ci>
                                                    KiPhos
                                                </ci>
                                                <ci>
                                                    KidB13PG
                                                </ci>
                                            </apply>
                                        </apply>
                                        <apply>
                                            <divide/>
                                            <apply>
                                                <times/>
                                                <ci>
                                                    Variable__CELL_CYTOPLASM_Pi
                                                </ci>
                                                <ci>
                                                    Variable__CELL_CYTOPLASM_GA3P
                                                </ci>
                                                <ci>
                                                    Variable__CELL_CYTOPLASM_NADH
                                                </ci>
                                            </apply>
                                            <apply>
                                                <times/>
                                                <ci>
                                                    KiPhos
                                                </ci>
                                                <apply>
                                                    <divide/>
                                                    <apply>
                                                        <times/>
                                                        <ci>
                                                            KiGraP
                                                        </ci>
                                                        <cn>
                                                            2.997
                                                        </cn>
                                                    </apply>
                                                    <apply>
                                                        <plus/>
                                                        <cn type="integer">
                                                            1
                                                        </cn>
                                                        <apply>
                                                            <divide/>
                                                            <apply>
                                                                <power/>
                                                                <cn type="integer">
                                                                    10
                                                                </cn>
                                                                <apply>
                                                                    <times/>
                                                                    <cn type="integer">
                                                                        -1
                                                                    </cn>
                                                                    <ci>
                                                                        Variable__CELL_CYTOPLASM_pHi
                                                                    </ci>
                                                                    <cn type="e-notation">
                                                                        1
                                                                        <sep/>
                                                                        -13
                                                                    </cn>
                                                                    <ci>
                                                                        N_A
                                                                    </ci>
                                                                </apply>
                                                            </apply>
                                                            <apply>
                                                                <power/>
                                                                <cn type="integer">
                                                                    10
                                                                </cn>
                                                                <cn>
                                                                    -7.5
                                                                </cn>
                                                            </apply>
                                                        </apply>
                                                        <apply>
                                                            <divide/>
                                                            <apply>
                                                                <power/>
                                                                <cn type="integer">
                                                                    10
                                                                </cn>
                                                                <cn>
                                                                    -10
                                                                </cn>
                                                            </apply>
                                                            <apply>
                                                                <power/>
                                                                <cn type="integer">
                                                                    10
                                                                </cn>
                                                                <apply>
                                                                    <times/>
                                                                    <cn type="integer">
                                                                        -1
                                                                    </cn>
                                                                    <ci>
                                                                        Variable__CELL_CYTOPLASM_pHi
                                                                    </ci>
                                                                    <cn type="e-notation">
                                                                        1
                                                                        <sep/>
                                                                        -13
                                                                    </cn>
                                                                    <ci>
                                                                        N_A
                                                                    </ci>
                                                                </apply>
                                                            </apply>
                                                        </apply>
                                                    </apply>
                                                </apply>
                                                <ci>
                                                    KiNADH
                                                </ci>
                                                <apply>
                                                    <divide/>
                                                    <apply>
                                                        <power/>
                                                        <cn type="integer">
                                                            10
                                                        </cn>
                                                        <cn>
                                                            -7.2
                                                        </cn>
                                                    </apply>
                                                    <apply>
                                                        <power/>
                                                        <cn type="integer">
                                                            10
                                                        </cn>
                                                        <apply>
                                                            <times/>
                                                            <cn type="integer">
                                                                -1
                                                            </cn>
                                                            <ci>
                                                                Variable__CELL_CYTOPLASM_pHi
                                                            </ci>
                                                            <cn type="e-notation">
                                                                1
                                                                <sep/>
                                                                -13
                                                            </cn>
                                                            <ci>
                                                                N_A
                                                            </ci>
                                                        </apply>
                                                    </apply>
                                                </apply>
                                            </apply>
                                        </apply>
                                        <apply>
                                            <divide/>
                                            <apply>
                                                <times/>
                                                <ci>
                                                    KmB13PG
                                                </ci>
                                                <ci>
                                                    Variable__CELL_CYTOPLASM_Pi
                                                </ci>
                                                <ci>
                                                    Variable__CELL_CYTOPLASM__13DPG
                                                </ci>
                                                <ci>
                                                    Variable__CELL_CYTOPLASM_NADH
                                                </ci>
                                            </apply>
                                            <apply>
                                                <times/>
                                                <apply>
                                                    <divide/>
                                                    <apply>
                                                        <times/>
                                                        <ci>
                                                            KiB13PG
                                                        </ci>
                                                        <cn>
                                                            2.997
                                                        </cn>
                                                    </apply>
                                                    <apply>
                                                        <plus/>
                                                        <cn type="integer">
                                                            1
                                                        </cn>
                                                        <apply>
                                                            <divide/>
                                                            <apply>
                                                                <power/>
                                                                <cn type="integer">
                                                                    10
                                                                </cn>
                                                                <apply>
                                                                    <times/>
                                                                    <cn type="integer">
                                                                        -1
                                                                    </cn>
                                                                    <ci>
                                                                        Variable__CELL_CYTOPLASM_pHi
                                                                    </ci>
                                                                    <cn type="e-notation">
                                                                        1
                                                                        <sep/>
                                                                        -13
                                                                    </cn>
                                                                    <ci>
                                                                        N_A
                                                                    </ci>
                                                                </apply>
                                                            </apply>
                                                            <apply>
                                                                <power/>
                                                                <cn type="integer">
                                                                    10
                                                                </cn>
                                                                <cn>
                                                                    -7.5
                                                                </cn>
                                                            </apply>
                                                        </apply>
                                                        <apply>
                                                            <divide/>
                                                            <apply>
                                                                <power/>
                                                                <cn type="integer">
                                                                    10
                                                                </cn>
                                                                <cn>
                                                                    -10
                                                                </cn>
                                                            </apply>
                                                            <apply>
                                                                <power/>
                                                                <cn type="integer">
                                                                    10
                                                                </cn>
                                                                <apply>
                                                                    <times/>
                                                                    <cn type="integer">
                                                                        -1
                                                                    </cn>
                                                                    <ci>
                                                                        Variable__CELL_CYTOPLASM_pHi
                                                                    </ci>
                                                                    <cn type="e-notation">
                                                                        1
                                                                        <sep/>
                                                                        -13
                                                                    </cn>
                                                                    <ci>
                                                                        N_A
                                                                    </ci>
                                                                </apply>
                                                            </apply>
                                                        </apply>
                                                    </apply>
                                                </apply>
                                                <ci>
                                                    KmNADH
                                                </ci>
                                                <apply>
                                                    <divide/>
                                                    <apply>
                                                        <power/>
                                                        <cn type="integer">
                                                            10
                                                        </cn>
                                                        <cn>
                                                            -7.2
                                                        </cn>
                                                    </apply>
                                                    <apply>
                                                        <power/>
                                                        <cn type="integer">
                                                            10
                                                        </cn>
                                                        <apply>
                                                            <times/>
                                                            <cn type="integer">
                                                                -1
                                                            </cn>
                                                            <ci>
                                                                Variable__CELL_CYTOPLASM_pHi
                                                            </ci>
                                                            <cn type="e-notation">
                                                                1
                                                                <sep/>
                                                                -13
                                                            </cn>
                                                            <ci>
                                                                N_A
                                                            </ci>
                                                        </apply>
                                                    </apply>
                                                </apply>
                                                <ci>
                                                    KiPhos
                                                </ci>
                                                <ci>
                                                    KidB13PG
                                                </ci>
                                            </apply>
                                        </apply>
                                    </apply>
                                </apply>
                                <apply>
                                    <minus/>
                                    <apply>
                                        <divide/>
                                        <apply>
                                            <times/>
                                            <apply>
                                                <divide/>
                                                <apply>
                                                    <times/>
                                                    <ci>
                                                        kcatf
                                                    </ci>
                                                    <cn>
                                                        2.997
                                                    </cn>
                                                </apply>
                                                <apply>
                                                    <plus/>
                                                    <cn type="integer">
                                                        1
                                                    </cn>
                                                    <apply>
                                                        <divide/>
                                                        <apply>
                                                            <power/>
                                                            <cn type="integer">
                                                                10
                                                            </cn>
                                                            <apply>
                                                                <times/>
                                                                <cn type="integer">
                                                                    -1
                                                                </cn>
                                                                <ci>
                                                                    Variable__CELL_CYTOPLASM_pHi
                                                                </ci>
                                                                <cn type="e-notation">
                                                                    1
                                                                    <sep/>
                                                                    -13
                                                                </cn>
                                                                <ci>
                                                                    N_A
                                                                </ci>
                                                            </apply>
                                                        </apply>
                                                        <apply>
                                                            <power/>
                                                            <cn type="integer">
                                                                10
                                                            </cn>
                                                            <cn>
                                                                -7.5
                                                            </cn>
                                                        </apply>
                                                    </apply>
                                                    <apply>
                                                        <divide/>
                                                        <apply>
                                                            <power/>
                                                            <cn type="integer">
                                                                10
                                                            </cn>
                                                            <cn>
                                                                -10
                                                            </cn>
                                                        </apply>
                                                        <apply>
                                                            <power/>
                                                            <cn type="integer">
                                                                10
                                                            </cn>
                                                            <apply>
                                                                <times/>
                                                                <cn type="integer">
                                                                    -1
                                                                </cn>
                                                                <ci>
                                                                    Variable__CELL_CYTOPLASM_pHi
                                                                </ci>
                                                                <cn type="e-notation">
                                                                    1
                                                                    <sep/>
                                                                    -13
                                                                </cn>
                                                                <ci>
                                                                    N_A
                                                                </ci>
                                                            </apply>
                                                        </apply>
                                                    </apply>
                                                </apply>
                                            </apply>
                                            <ci>
                                                Variable__CELL_CYTOPLASM_GA3P
                                            </ci>
                                            <ci>
                                                Variable__CELL_CYTOPLASM_Pi
                                            </ci>
                                            <ci>
                                                Variable__CELL_CYTOPLASM_NAD
                                            </ci>
                                        </apply>
                                        <apply>
                                            <times/>
                                            <ci>
                                                KmNAD
                                            </ci>
                                            <ci>
                                                KiPhos
                                            </ci>
                                            <apply>
                                                <divide/>
                                                <apply>
                                                    <times/>
                                                    <ci>
                                                        KiGraP
                                                    </ci>
                                                    <cn>
                                                        2.997
                                                    </cn>
                                                </apply>
                                                <apply>
                                                    <plus/>
                                                    <cn type="integer">
                                                        1
                                                    </cn>
                                                    <apply>
                                                        <divide/>
                                                        <apply>
                                                            <power/>
                                                            <cn type="integer">
                                                                10
                                                            </cn>
                                                            <apply>
                                                                <times/>
                                                                <cn type="integer">
                                                                    -1
                                                                </cn>
                                                                <ci>
                                                                    Variable__CELL_CYTOPLASM_pHi
                                                                </ci>
                                                                <cn type="e-notation">
                                                                    1
                                                                    <sep/>
                                                                    -13
                                                                </cn>
                                                                <ci>
                                                                    N_A
                                                                </ci>
                                                            </apply>
                                                        </apply>
                                                        <apply>
                                                            <power/>
                                                            <cn type="integer">
                                                                10
                                                            </cn>
                                                            <cn>
                                                                -7.5
                                                            </cn>
                                                        </apply>
                                                    </apply>
                                                    <apply>
                                                        <divide/>
                                                        <apply>
                                                            <power/>
                                                            <cn type="integer">
                                                                10
                                                            </cn>
                                                            <cn>
                                                                -10
                                                            </cn>
                                                        </apply>
                                                        <apply>
                                                            <power/>
                                                            <cn type="integer">
                                                                10
                                                            </cn>
                                                            <apply>
                                                                <times/>
                                                                <cn type="integer">
                                                                    -1
                                                                </cn>
                                                                <ci>
                                                                    Variable__CELL_CYTOPLASM_pHi
                                                                </ci>
                                                                <cn type="e-notation">
                                                                    1
                                                                    <sep/>
                                                                    -13
                                                                </cn>
                                                                <ci>
                                                                    N_A
                                                                </ci>
                                                            </apply>
                                                        </apply>
                                                    </apply>
                                                </apply>
                                            </apply>
                                        </apply>
                                    </apply>
                                    <apply>
                                        <divide/>
                                        <apply>
                                            <times/>
                                            <apply>
                                                <divide/>
                                                <apply>
                                                    <times/>
                                                    <ci>
                                                        kcatr
                                                    </ci>
                                                    <cn>
                                                        2.997
                                                    </cn>
                                                </apply>
                                                <apply>
                                                    <plus/>
                                                    <cn type="integer">
                                                        1
                                                    </cn>
                                                    <apply>
                                                        <divide/>
                                                        <apply>
                                                            <power/>
                                                            <cn type="integer">
                                                                10
                                                            </cn>
                                                            <apply>
                                                                <times/>
                                                                <cn type="integer">
                                                                    -1
                                                                </cn>
                                                                <ci>
                                                                    Variable__CELL_CYTOPLASM_pHi
                                                                </ci>
                                                                <cn type="e-notation">
                                                                    1
                                                                    <sep/>
                                                                    -13
                                                                </cn>
                                                                <ci>
                                                                    N_A
                                                                </ci>
                                                            </apply>
                                                        </apply>
                                                        <apply>
                                                            <power/>
                                                            <cn type="integer">
                                                                10
                                                            </cn>
                                                            <cn>
                                                                -7.5
                                                            </cn>
                                                        </apply>
                                                    </apply>
                                                    <apply>
                                                        <divide/>
                                                        <apply>
                                                            <power/>
                                                            <cn type="integer">
                                                                10
                                                            </cn>
                                                            <cn>
                                                                -10
                                                            </cn>
                                                        </apply>
                                                        <apply>
                                                            <power/>
                                                            <cn type="integer">
                                                                10
                                                            </cn>
                                                            <apply>
                                                                <times/>
                                                                <cn type="integer">
                                                                    -1
                                                                </cn>
                                                                <ci>
                                                                    Variable__CELL_CYTOPLASM_pHi
                                                                </ci>
                                                                <cn type="e-notation">
                                                                    1
                                                                    <sep/>
                                                                    -13
                                                                </cn>
                                                                <ci>
                                                                    N_A
                                                                </ci>
                                                            </apply>
                                                        </apply>
                                                    </apply>
                                                </apply>
                                            </apply>
                                            <ci>
                                                Variable__CELL_CYTOPLASM__13DPG
                                            </ci>
                                            <ci>
                                                Variable__CELL_CYTOPLASM_NADH
                                            </ci>
                                        </apply>
                                        <apply>
                                            <times/>
                                            <apply>
                                                <divide/>
                                                <apply>
                                                    <times/>
                                                    <ci>
                                                        KiB13PG
                                                    </ci>
                                                    <cn>
                                                        2.997
                                                    </cn>
                                                </apply>
                                                <apply>
                                                    <plus/>
                                                    <cn type="integer">
                                                        1
                                                    </cn>
                                                    <apply>
                                                        <divide/>
                                                        <apply>
                                                            <power/>
                                                            <cn type="integer">
                                                                10
                                                            </cn>
                                                            <apply>
                                                                <times/>
                                                                <cn type="integer">
                                                                    -1
                                                                </cn>
                                                                <ci>
                                                                    Variable__CELL_CYTOPLASM_pHi
                                                                </ci>
                                                                <cn type="e-notation">
                                                                    1
                                                                    <sep/>
                                                                    -13
                                                                </cn>
                                                                <ci>
                                                                    N_A
                                                                </ci>
                                                            </apply>
                                                        </apply>
                                                        <apply>
                                                            <power/>
                                                            <cn type="integer">
                                                                10
                                                            </cn>
                                                            <cn>
                                                                -7.5
                                                            </cn>
                                                        </apply>
                                                    </apply>
                                                    <apply>
                                                        <divide/>
                                                        <apply>
                                                            <power/>
                                                            <cn type="integer">
                                                                10
                                                            </cn>
                                                            <cn>
                                                                -10
                                                            </cn>
                                                        </apply>
                                                        <apply>
                                                            <power/>
                                                            <cn type="integer">
                                                                10
                                                            </cn>
                                                            <apply>
                                                                <times/>
                                                                <cn type="integer">
                                                                    -1
                                                                </cn>
                                                                <ci>
                                                                    Variable__CELL_CYTOPLASM_pHi
                                                                </ci>
                                                                <cn type="e-notation">
                                                                    1
                                                                    <sep/>
                                                                    -13
                                                                </cn>
                                                                <ci>
                                                                    N_A
                                                                </ci>
                                                            </apply>
                                                        </apply>
                                                    </apply>
                                                </apply>
                                            </apply>
                                            <ci>
                                                KmNADH
                                            </ci>
                                            <apply>
                                                <divide/>
                                                <apply>
                                                    <power/>
                                                    <cn type="integer">
                                                        10
                                                    </cn>
                                                    <cn>
                                                        -7.2
                                                    </cn>
                                                </apply>
                                                <apply>
                                                    <power/>
                                                    <cn type="integer">
                                                        10
                                                    </cn>
                                                    <apply>
                                                        <times/>
                                                        <cn type="integer">
                                                            -1
                                                        </cn>
                                                        <ci>
                                                            Variable__CELL_CYTOPLASM_pHi
                                                        </ci>
                                                        <cn type="e-notation">
                                                            1
                                                            <sep/>
                                                            -13
                                                        </cn>
                                                        <ci>
                                                            N_A
                                                        </ci>
                                                    </apply>
                                                </apply>
                                            </apply>
                                        </apply>
                                    </apply>
                                </apply>
                                <apply>
                                    <divide/>
                                    <apply>
                                        <times/>
                                        <cn type="e-notation">
                                            1
                                            <sep/>
                                            -13
                                        </cn>
                                        <ci>
                                            N_A
                                        </ci>
                                        <ci>
                                            Variable__CELL_CYTOPLASM_AC_Enzyme
                                        </ci>
                                        <cn type="e-notation">
                                            1
                                            <sep/>
                                            -13
                                        </cn>
                                        <ci>
                                            N_A
                                        </ci>
                                    </apply>
                                    <cn type="integer">
                                        1000
                                    </cn>
                                </apply>
                            </apply>
                            <ci>
                                N_A
                            </ci>
                        </apply>
                    </math>
                    <listOfParameters>
                        <parameter id="Name" name="Name" value="Glyceraldehyde_phosphate_dehydrogenase"/>
                        <parameter id="StepperID" name="StepperID" value="DE1"/>
                        <parameter id="Priority" name="Priority" value="0"/>
                        <parameter id="KiB13PG" name="KiB13PG" value="0.01"/>
                        <parameter id="KiGraP" name="KiGraP" value="0.065"/>
                        <parameter id="KiNAD" name="KiNAD" value="4.5e-05"/>
                        <parameter id="KiNADH" name="KiNADH" value="1e-05"/>
                        <parameter id="KiPhos" name="KiPhos" value="0.00316"/>
                        <parameter id="KidB13PG" name="KidB13PG" value="1e-06"/>
                        <parameter id="KidGraP" name="KidGraP" value="3.1e-05"/>
                        <parameter id="KmB13PG" name="KmB13PG" value="6.71e-07"/>
                        <parameter id="KmGraP" name="KmGraP" value="9.5e-05"/>
                        <parameter id="KmNAD" name="KmNAD" value="4.5e-05"/>
                        <parameter id="KmNADH" name="KmNADH" value="3.3e-06"/>
                        <parameter id="KmPhos" name="KmPhos" value="0.00316"/>
                        <parameter id="kcatf" name="kcatf" value="232.0"/>
                        <parameter id="kcatr" name="kcatr" value="2765.0"/>
                    </listOfParameters>
                </kineticLaw>
            </reaction>
            <reaction id="Process__CELL_CYTOPLASM_E_GLC" name="E_GLC" reversible="true">
                <listOfProducts>
                    <speciesReference species="Variable__CELL_CYTOPLASM_GLC"/>
                </listOfProducts>
                <listOfModifiers>
                    <modifierSpeciesReference species="Variable__CELL_CYTOPLASM_MgATP"/>
                    <modifierSpeciesReference species="Variable__CELL_CYTOPLASM_pHi"/>
                    <modifierSpeciesReference species="Variable__CELL_CYTOPLASM_f23DPG"/>
                    <modifierSpeciesReference species="Variable__CELL_CYTOPLASM_GDP"/>
                    <modifierSpeciesReference species="Variable__CELL_CYTOPLASM_GSH"/>
                    <modifierSpeciesReference species="Variable__CELL_CYTOPLASM_GSSG"/>
                    <modifierSpeciesReference species="Variable__CELL_CYTOPLASM_AC_Enzyme"/>
                    <modifierSpeciesReference species="Variable__CELL_CYTOPLASM_G6P"/>
                    <modifierSpeciesReference species="Variable__CELL_CYTOPLASM_MgADP"/>
                </listOfModifiers>
                <kineticLaw>
                    <math xmlns="http://www.w3.org/1998/Math/MathML">
                        <apply>
                            <divide/>
                            <apply>
                                <times/>
                                <apply>
                                    <divide/>
                                    <apply>
                                        <times/>
                                        <apply>
                                            <divide/>
                                            <apply>
                                                <divide/>
                                                <ci>
                                                    Variable__CELL_CYTOPLASM_GSH
                                                </ci>
                                                <ci>
                                                    Variable__CELL_CYTOPLASM_GSSG
                                                </ci>
                                            </apply>
                                            <apply>
                                                <plus/>
                                                <ci>
                                                    K_GSSG
                                                </ci>
                                                <apply>
                                                    <divide/>
                                                    <ci>
                                                        Variable__CELL_CYTOPLASM_GSH
                                                    </ci>
                                                    <ci>
                                                        Variable__CELL_CYTOPLASM_GSSG
                                                    </ci>
                                                </apply>
                                            </apply>
                                        </apply>
                                        <apply>
                                            <divide/>
                                            <ci>
                                                HK
                                            </ci>
                                            <apply>
                                                <plus/>
                                                <cn type="integer">
                                                    1
                                                </cn>
                                                <apply>
                                                    <divide/>
                                                    <ci>
                                                        Variable__CELL_CYTOPLASM_MgATP
                                                    </ci>
                                                    <ci>
                                                        KiMgATP
                                                    </ci>
                                                </apply>
                                                <apply>
                                                    <divide/>
                                                    <ci>
                                                        Variable__CELL_CYTOPLASM_GLC
                                                    </ci>
                                                    <ci>
                                                        KiGlc
                                                    </ci>
                                                </apply>
                                                <apply>
                                                    <divide/>
                                                    <apply>
                                                        <times/>
                                                        <ci>
                                                            Variable__CELL_CYTOPLASM_MgATP
                                                        </ci>
                                                        <ci>
                                                            Variable__CELL_CYTOPLASM_GLC
                                                        </ci>
                                                    </apply>
                                                    <apply>
                                                        <times/>
                                                        <ci>
                                                            KiGlc
                                                        </ci>
                                                        <ci>
                                                            KmMgATP
                                                        </ci>
                                                    </apply>
                                                </apply>
                                                <apply>
                                                    <divide/>
                                                    <ci>
                                                        Variable__CELL_CYTOPLASM_MgADP
                                                    </ci>
                                                    <ci>
                                                        KiMgADP
                                                    </ci>
                                                </apply>
                                                <apply>
                                                    <divide/>
                                                    <ci>
                                                        Variable__CELL_CYTOPLASM_G6P
                                                    </ci>
                                                    <ci>
                                                        KiGlc6P
                                                    </ci>
                                                </apply>
                                                <apply>
                                                    <divide/>
                                                    <apply>
                                                        <times/>
                                                        <ci>
                                                            Variable__CELL_CYTOPLASM_MgADP
                                                        </ci>
                                                        <ci>
                                                            Variable__CELL_CYTOPLASM_G6P
                                                        </ci>
                                                    </apply>
                                                    <apply>
                                                        <times/>
                                                        <ci>
                                                            KiGlc6P
                                                        </ci>
                                                        <ci>
                                                            KmMgADP
                                                        </ci>
                                                    </apply>
                                                </apply>
                                                <apply>
                                                    <divide/>
                                                    <apply>
                                                        <times/>
                                                        <ci>
                                                            Variable__CELL_CYTOPLASM_f23DPG
                                                        </ci>
                                                        <ci>
                                                            Variable__CELL_CYTOPLASM_GLC
                                                        </ci>
                                                    </apply>
                                                    <apply>
                                                        <times/>
                                                        <ci>
                                                            KdiB23PG
                                                        </ci>
                                                        <ci>
                                                            KiGlc
                                                        </ci>
                                                    </apply>
                                                </apply>
                                                <apply>
                                                    <divide/>
                                                    <apply>
                                                        <times/>
                                                        <ci>
                                                            Variable__CELL_CYTOPLASM_GDP
                                                        </ci>
                                                        <ci>
                                                            Variable__CELL_CYTOPLASM_GLC
                                                        </ci>
                                                    </apply>
                                                    <apply>
                                                        <times/>
                                                        <ci>
                                                            KdiGlc16P2
                                                        </ci>
                                                        <ci>
                                                            KiGlc
                                                        </ci>
                                                    </apply>
                                                </apply>
                                                <apply>
                                                    <divide/>
                                                    <apply>
                                                        <times/>
                                                        <ci>
                                                            Variable__CELL_CYTOPLASM_G6P
                                                        </ci>
                                                        <ci>
                                                            Variable__CELL_CYTOPLASM_GLC
                                                        </ci>
                                                    </apply>
                                                    <apply>
                                                        <times/>
                                                        <ci>
                                                            KdiGlc6P
                                                        </ci>
                                                        <ci>
                                                            KiGlc
                                                        </ci>
                                                    </apply>
                                                </apply>
                                                <apply>
                                                    <divide/>
                                                    <apply>
                                                        <times/>
                                                        <ci>
                                                            Variable__CELL_CYTOPLASM_GSH
                                                        </ci>
                                                        <ci>
                                                            Variable__CELL_CYTOPLASM_GLC
                                                        </ci>
                                                    </apply>
                                                    <apply>
                                                        <times/>
                                                        <ci>
                                                            KdiGSH
                                                        </ci>
                                                        <ci>
                                                            KiGlc
                                                        </ci>
                                                    </apply>
                                                </apply>
                                            </apply>
                                        </apply>
                                        <apply>
                                            <minus/>
                                            <apply>
                                                <divide/>
                                                <apply>
                                                    <times/>
                                                    <apply>
                                                        <divide/>
                                                        <apply>
                                                            <times/>
                                                            <ci>
                                                                kcatf
                                                            </ci>
                                                            <cn>
                                                                1.662
                                                            </cn>
                                                        </apply>
                                                        <apply>
                                                            <plus/>
                                                            <cn type="integer">
                                                                1
                                                            </cn>
                                                            <apply>
                                                                <divide/>
                                                                <apply>
                                                                    <power/>
                                                                    <cn type="integer">
                                                                        10
                                                                    </cn>
                                                                    <apply>
                                                                        <times/>
                                                                        <cn>
                                                                            -1
                                                                        </cn>
                                                                        <ci>
                                                                            Variable__CELL_CYTOPLASM_pHi
                                                                        </ci>
                                                                        <cn type="e-notation">
                                                                            1
                                                                            <sep/>
                                                                            -13
                                                                        </cn>
                                                                        <ci>
                                                                            N_A
                                                                        </ci>
                                                                    </apply>
                                                                </apply>
                                                                <apply>
                                                                    <power/>
                                                                    <cn type="integer">
                                                                        10
                                                                    </cn>
                                                                    <cn>
                                                                        -7.02
                                                                    </cn>
                                                                </apply>
                                                            </apply>
                                                            <apply>
                                                                <divide/>
                                                                <apply>
                                                                    <power/>
                                                                    <cn type="integer">
                                                                        10
                                                                    </cn>
                                                                    <cn>
                                                                        -9.55
                                                                    </cn>
                                                                </apply>
                                                                <apply>
                                                                    <power/>
                                                                    <cn type="integer">
                                                                        10
                                                                    </cn>
                                                                    <apply>
                                                                        <times/>
                                                                        <cn>
                                                                            -1
[truncated: 945,978 more chars]
